# Supplementary material for: Genome-wide association studies and heritability analysis reveal the involvement of host genetics in the Japanese gut microbiota
Source: Commun Biol. 2020 Nov 18;3:686. doi: 10.1038/s42003-020-01416-z (PMC7674416; doi:10.1038/s42003-020-01416-z)
Supplement: Supplementary file 3 — Supplementary Data 1 [file 42003_2020_1416_MOESM3_ESM.xlsx]

## Sheet: Supplementary Data 1
Supplementary Data 1 The relative abundances of the 21 core genera and the alpha diversity indices
Bacterial group/Alpha diversity index			Median （25th percentile-75th percentile）
Relative abundance		all	female	male
	Bacteroides	0.260 (0.156-0.355)	0.261 (0.169-0.351)	0.257 (0.141-0.361)
	Faecalibacterium	0.089 (0.040-0.142)	0.096 (0.047-0.152)	0.081 (0.034-0.134)
	Lachnospiraceae;ga	0.081 (0.052-0.115)	0.080 (0.052-0.113)	0.083 (0.053-0.117)
	Ruminococcaceae;ga	0.045 (0.022-0.073)	0.051 (0.027-0.082)	0.039 (0.017-0.063)
	Bifidobacterium	0.043 (0.013-0.097)	0.050 (0.016-0.108)	0.031 (0.009-0.083)
	Blautia	0.037 (0.023-0.058)	0.040 (0.024-0.060)	0.035 (0.022-0.056)
	Ruminococcusb	0.023 (0.004-0.067)	0.033 (0.007-0.078)	0.014 (0.002-0.056)
	Parabacteroides	0.014 (0.006-0.025)	0.014 (0.006-0.026)	0.014 (0.006-0.023)
	Coprococcus	0.013 (0.008-0.020)	0.014 (0.009-0.021)	0.012 (0.007-0.019)
	Sutterella	0.011 (0.006-0.017)	0.010 (0.005-0.016)	0.012 (0.007-0.019)
	Clostridiales;fc	0.009 (0.004-0.020)	0.011 (0.005-0.025)	0.008 (0.003-0.016)
	[Ruminococcus]d	0.009 (0.003-0.021)	0.009 (0.003-0.020)	0.009 (0.004-0.021)
	Clostridiales;Othere	0.008 (0.002-0.014)	0.008 (0.002-0.013)	0.009 (0.002-0.016)
	Dorea	0.006 (0.004-0.010)	0.006 (0.004-0.009)	0.007 (0.004-0.011)
	Oscillospira	0.006 (0.003-0.009)	0.007 (0.004-0.011)	0.005 (0.003-0.008)
	Clostridiaceae;ga	0.005 (0.002-0.014)	0.005 (0.002-0.015)	0.005 (0.002-0.014)
	Erysipelotrichaceae;ga	0.005 (0.002-0.015)	0.006 (0.002-0.016)	0.005 (0.001-0.014)
	Streptococcus	0.003 (0.001-0.007)	0.003 (0.001-0.008)	0.002 (0.001-0.007)
	Lachnospiraceae;Othere	0.002 (0.001-0.004)	0.002 (0.001-0.004)	0.002 (0.001-0.004)
	[Eubacterium]f	0.002 (0.000-0.009)	0.002 (0.000-0.006)	0.002 (0.001-0.013)
	Prevotella	0.001 (0.000-0.039)	0.001 (0.000-0.013)	0.001 (0.000-0.103)
Alpha diversity index
	PD_whole_tree	14.7 (12.1-17.9)	15.1 (12.6-18.4)	14.1 (11.8-17.4)
	Chao1	591 (484-720)	613 (496-750)	563 (467-702)
	Shannon	5.44 (5.01-5.93)	5.52 (5.10-5.99)	5.36 (4.92-5.84)
a An unclassified genus belonging to the family preceding the semicolon.
b Ruminococcus belonging to the family Lachnospiraceae
c An unclassified genus belonging to the order Clostridiales
d Ruminococcus belonging to the family Erysipelotrichaceae
e A bacterial member of the family preceding the semicolon that cannot be assigned to a specific genus because the OTUs match multiple sequences.
f Eubacterium belonging to the family Erysipelotrichaceae
