# Supplementary material for: Genome-wide association studies and heritability analysis reveal the involvement of host genetics in the Japanese gut microbiota
Source: Commun Biol. 2020 Nov 18;3:686. doi: 10.1038/s42003-020-01416-z (PMC7674416; doi:10.1038/s42003-020-01416-z)
Supplement: Supplementary file 4 — Supplementary Data 2 [file 42003_2020_1416_MOESM4_ESM.xlsx]

## Sheet: Supplementary Data 2
Supplementary Data 2 Variables used in the correlation analysis
Category	Variables	The source of questionnaire	Ordinal coding or units
Demographics	sex	BDHQ	1 = female, 2 = male
Demographics	age	BDHQ	year
Physical characteristics	height	BDHQ	cm
Physical characteristics	body weight	BDHQ	kg
Physical characteristics	BMI	BDHQ	kg/m2
Lifestyle	smoking status	Lifestyle questionnaire	1 = No, 2 = Yes
Lifestyle	sleeping duration	Lifestyle questionnaire	hours
Lifestyle	activity	Lifestyle questionnaire	METs
Lifestyle	exercise	Lifestyle questionnaire	METs
Lifestyle	sum of activity and excersise	Lifestyle questionnaire	METs
Stress response	lassitude	Lifestyle questionnaire	scores (Higher scores were related to higher stress response)
Stress response	irritability	Lifestyle questionnaire	scores (Higher scores were related to higher stress response)
Stress response	fatigue	Lifestyle questionnaire	scores (Higher scores were related to higher stress response)
Stress response	anxiety	Lifestyle questionnaire	scores (Higher scores were related to higher stress response)
Stress response	depression	Lifestyle questionnaire	scores (Higher scores were related to higher stress response)
Stress response	psychological stress response	Lifestyle questionnaire	scores (Higher scores were related to higher stress response)
Stress response	somatic symptoms	Lifestyle questionnaire	scores (Higher scores were related to higher stress response)
Health information	Bristol stool scale	Health conditions questionnaire	1 = type1, 2 = type2, 3 = type3, 4 = type4, 5 = type5, 6 = type6, 7 = type7
Health information	medication received within one month	Health conditions questionnaire	1 = No, 2 = Yes
Health information	symptoms (diarrhea and/or fever)	Health conditions questionnaire	1 = No, 2 = Yes
Health information	bowel movement frequency	Screening survey questionnaire	1 = 2-3 times per week, 2 = 4-5 times per week, 3 = almost evry day (6-7 times per week), 4 = more than twice per week
Food	yogurt	Screening survey questionnaire	1 = hardly intake, 2 = 1-2 times per month, 3 = 1-2 times per week, 4 = 3-4 times per week, 5 = almost evry day
Food	supplement (probiotics) intakea	Screening survey questionnaire	1 = No, 2 = Yes
Food	supplement (oligosaccharide) intakea	Screening survey questionnaire	1 = No, 2 = Yes
Food	supplement (fiber) intakea	Screening survey questionnaire	1 = No, 2 = Yes
Food	low-fat milk	BDHQ	g/1000kcal
Food	full-fat milk	BDHQ	g/1000kcal
Food	chicken	BDHQ	g/1000kcal
Food	pork and beef	BDHQ	g/1000kcal
Food	ham	BDHQ	g/1000kcal
Food	liver	BDHQ	g/1000kcal
Food	squid, octopus, shrimp and clam	BDHQ	g/1000kcal
Food	small fish with bones	BDHQ	g/1000kcal
Food	canned tuna	BDHQ	g/1000kcal
Food	dried fish	BDHQ	g/1000kcal
Food	oily fish	BDHQ	g/1000kcal
Food	non-oily fish	BDHQ	g/1000kcal
Food	eggs	BDHQ	g/1000kcal
Food	tofu and tofu products	BDHQ	g/1000kcal
Food	natto	BDHQ	g/1000kcal
Food	potatoes (all varieties)	BDHQ	g/1000kcal
Food	salted green and yellow vegetable pickles	BDHQ	g/1000kcal
Food	other salted vegetable pickles	BDHQ	g/1000kcal
Food	raw vegetables(cabbage and lettuce)	BDHQ	g/1000kcal
Food	green leafy vegetables including broccoli	BDHQ	g/1000kcal
Food	cabbage and chinese cabbage	BDHQ	g/1000kcal
Food	carrots and pumpkins	BDHQ	g/1000kcal
Food	radishes and turnips	BDHQ	g/1000kcal
Food	root vegetables	BDHQ	g/1000kcal
Food	tomatoes	BDHQ	g/1000kcal
Food	mushroom	BDHQ	g/1000kcal
Food	seaweed	BDHQ	g/1000kcal
Food	cakes, cookies and biscuits	BDHQ	g/1000kcal
Food	japanese sweets	BDHQ	g/1000kcal
Food	rice cakes and japanese-style pancakes	BDHQ	g/1000kcal
Food	ice cream	BDHQ	g/1000kcal
Food	citrus fruit including oranges	BDHQ	g/1000kcal
Food	strawberries, persimmons and kiwi fruit	BDHQ	g/1000kcal
Food	other fruits	BDHQ	g/1000kcal
Food	mayonnaise	BDHQ	g/1000kcal
Food	bread	BDHQ	g/1000kcal
Food	buckwheat noodles	BDHQ	g/1000kcal
Food	japanese wheat noodles	BDHQ	g/1000kcal
Food	instant noodles and chinese noodles	BDHQ	g/1000kcal
Food	spaghetti and macaroni	BDHQ	g/1000kcal
Food	green tea	BDHQ	g/1000kcal
Food	black and oolong tea	BDHQ	g/1000kcal
Food	coffee	BDHQ	g/1000kcal
Food	cola and sweetened soft drinks	BDHQ	g/1000kcal
Food	fruit juice and vegetable juice (100 %)	BDHQ	g/1000kcal
Food	sugar	BDHQ	g/1000kcal
Food	rice	BDHQ	g/1000kcal
Food	miso soup	BDHQ	g/1000kcal
Food	sake	BDHQ	g/1000kcal
Food	beer	BDHQ	g/1000kcal
Food	shochu mixed with water or a carbonated beverage	BDHQ	g/1000kcal
Food	whiskey	BDHQ	g/1000kcal
Food	wine	BDHQ	g/1000kcal
Food	raw fish	BDHQ	g/1000kcal
Food	grilled fish	BDHQ	g/1000kcal
Food	boiled fish	BDHQ	g/1000kcal
Food	tempura and fried fish	BDHQ	g/1000kcal
Food	grilled meat	BDHQ	g/1000kcal
Food	hamburg steak	BDHQ	g/1000kcal
Food	fried meat	BDHQ	g/1000kcal
Food	stir-fried meat	BDHQ	g/1000kcal
Food	boiled meat	BDHQ	g/1000kcal
Food	soup consumed with noodles	BDHQ	g/1000kcal
Food	soya sauce	BDHQ	g/1000kcal
Food	citrus fruit including oranges (in the most frequent season)	BDHQ	g/1000kcal
Food	persimmons (in the most frequent season)	BDHQ	g/1000kcal
Food	strawberries (in the best season)	BDHQ	g/1000kcal
Food	cooking salt	BDHQ	g/1000kcal
Food	cooking oil	BDHQ	g/1000kcal
Food	cooking sugar	BDHQ	g/1000kcal
Nutrition	energy	BDHQ	kcal/day
Nutrition	protein	BDHQ	%Eb
Nutrition	animal protein	BDHQ	%Eb
Nutrition	vegetable protein	BDHQ	%Eb
Nutrition	fat	BDHQ	%Eb
Nutrition	animal fat	BDHQ	%Eb
Nutrition	vegetable fat	BDHQ	%Eb
Nutrition	carbohydrate	BDHQ	%Eb
Nutrition	ash content	BDHQ	g/1000kcal
Nutrition	sodium	BDHQ	mg/1000kcal
Nutrition	potassium	BDHQ	mg/1000kcal
Nutrition	calcium	BDHQ	mg/1000kcal
Nutrition	magnesium	BDHQ	mg/1000kcal
Nutrition	phosphorus	BDHQ	mg/1000kcal
Nutrition	iron	BDHQ	mg/1000kcal
Nutrition	zinc	BDHQ	mg/1000kcal
Nutrition	copper	BDHQ	mg/1000kcal
Nutrition	manganese	BDHQ	mg/1000kcal
Nutrition	retinol	BDHQ	μg/1000kcal
Nutrition	β-carotene equivalent	BDHQ	μg/1000kcal
Nutrition	retinol equivalent	BDHQ	μg/1000kcal
Nutrition	vitamin D	BDHQ	μg/1000kcal
Nutrition	α-tocopherol	BDHQ	mg/1000kcal
Nutrition	vitamin K	BDHQ	μg/1000kcal
Nutrition	vitamin B1	BDHQ	mg/1000kcal
Nutrition	vitamin B2	BDHQ	mg/1000kcal
Nutrition	niacin	BDHQ	mgNE/1000kcal
Nutrition	vitamin B6	BDHQ	mg/1000kcal
Nutrition	vitamin B12	BDHQ	μg/1000kcal
Nutrition	folic acid	BDHQ	μg/1000kcal
Nutrition	pantothenic acid	BDHQ	mg/1000kcal
Nutrition	vitamin C	BDHQ	mg/1000kcal
Nutrition	saturated fatty acid	BDHQ	%Eb
Nutrition	monounsaturated fatty acid	BDHQ	%Eb
Nutrition	polyunsaturated fatty acid	BDHQ	%Eb
Nutrition	cholesterol	BDHQ	mg/1000kcal
Nutrition	water soluble dietary fiber	BDHQ	g/1000kcal
Nutrition	insoluble dietary fiber	BDHQ	g/1000kcal
Nutrition	total dietary fiber	BDHQ	g/1000kcal
Nutrition	salt equivalent	BDHQ	g/1000kcal
Nutrition	alcohol	BDHQ	%Eb
Nutrition	n-3 fatty acid	BDHQ	%Eb
Nutrition	n-6 fatty acid	BDHQ	%Eb
a more than twice a week
b the percentage of total energy intake
