# Supplementary material for: Genome-wide association studies and heritability analysis reveal the involvement of host genetics in the Japanese gut microbiota
Source: Commun Biol. 2020 Nov 18;3:686. doi: 10.1038/s42003-020-01416-z (PMC7674416; doi:10.1038/s42003-020-01416-z)
Supplement: Supplementary file 5 — Supplementary Data 3 [file 42003_2020_1416_MOESM5_ESM.xlsx]

## Sheet: Supplementary Data 3
Supplementary Data 3 The significant associations between the relative abundances of bacterial groups and extrinsic and demographic variables.
Bacterial group	Category	Variablesa	P-value	Coefficientsb
Bifidobacterium	Nutrition	carbohydrate	1.43e-05	0.132
Bifidobacterium	Nutrition	alcohol	1.51e-05	-0.132
Bifidobacterium	Nutrition	n-3 fatty acid	5.68e-05	-0.122
Bifidobacterium	Nutrition	vitamin D	0.000119	-0.117
Bifidobacterium	Nutrition	vitamin B6	0.000125	-0.117
Bifidobacterium	Nutrition	niacin	0.000126	-0.117
Bifidobacterium	Food	bread	1.7e-06	0.144
Bifidobacterium	Food	full-fat milk	5.32e-06	0.137
Bifidobacterium	Food	cooking salt	9.51e-05	-0.118
Bifidobacterium	Food	sugar	0.000322	0.108
Bifidobacterium	Food	small fish with bones	0.000326	-0.108
Bifidobacterium	Health information	Bristol stool scale	0.000161	-0.116
Bacteroides	Food	other fruits	2.07e-05	-0.132
Bacteroides	Food	cooking oil	3.37e-05	0.128
Bacteroides	Food	natto	8.17e-05	-0.121
Bacteroides	Health information	bowel movement frequency	5.24e-05	0.131
Parabacteroides	Food	cola and sweetened soft drinks	0.000122	0.120
Parabacteroides	Health information	bowel movement frequency	0.000293	-0.117
Prevotella	Health information	Bristol stool scale	6.49e-06	0.138
Streptococcus	Demographics	age	2.21e-05	-0.130
Streptococcus	Nutrition	alcohol	0.000325	-0.110
Clostridiaceae;g	Health information	Bristol stool scale	0.000118	-0.119
Clostridiales;f	Demographics	age	0.000221	0.112
Clostridiales;f	Physical characteristics	BMI	3.79e-06	-0.145
Clostridiales;f	Physical characteristics	body weight	0.00036	-0.136
Clostridiales;f	Nutrition	potassium	8.36e-18	0.262
Clostridiales;f	Nutrition	magnesium	6.32e-17	0.255
Clostridiales;f	Nutrition	pantothenic acid	8.3e-17	0.249
Clostridiales;f	Nutrition	vitamin B6	3.79e-15	0.236
Clostridiales;f	Nutrition	phosphorus	5e-15	0.236
Clostridiales;f	Nutrition	iron	6.27e-15	0.236
Clostridiales;f	Nutrition	vitamin B2	1.85e-13	0.222
Clostridiales;f	Nutrition	protein	2.19e-13	0.219
Clostridiales;f	Nutrition	vitamin B1	2.89e-13	0.221
Clostridiales;f	Nutrition	water soluble dietary fiber	1.18e-12	0.218
Clostridiales;f	Nutrition	vitamin K	3.18e-12	0.210
Clostridiales;f	Nutrition	folic acid	1.11e-11	0.206
Clostridiales;f	Nutrition	total dietary fiber	2.68e-11	0.204
Clostridiales;f	Nutrition	niacin	6.46e-11	0.196
Clostridiales;f	Nutrition	insoluble dietary fiber	8.32e-11	0.199
Clostridiales;f	Nutrition	zinc	9.7e-11	0.193
Clostridiales;f	Nutrition	ash content	1.57e-10	0.193
Clostridiales;f	Nutrition	copper	2.29e-10	0.191
Clostridiales;f	Nutrition	animal protein	5.72e-10	0.185
Clostridiales;f	Nutrition	α-tocopherol	9.26e-10	0.186
Clostridiales;f	Nutrition	calcium	1.05e-09	0.187
Clostridiales;f	Nutrition	cholesterol	1.14e-08	0.171
Clostridiales;f	Nutrition	vitamin C	1.41e-08	0.174
Clostridiales;f	Nutrition	n-3 fatty acid	1.94e-07	0.156
Clostridiales;f	Nutrition	β-carotene equivalent	7.41e-07	0.151
Clostridiales;f	Nutrition	vitamin D	7.93e-07	0.149
Clostridiales;f	Nutrition	vitamin B12	8.97e-06	0.134
Clostridiales;f	Nutrition	retinol equivalent	1.6e-05	0.129
Clostridiales;f	Nutrition	polyunsaturated fatty acid	2.68e-05	0.127
Clostridiales;f	Nutrition	animal fat	3.35e-05	0.124
Clostridiales;f	Nutrition	fat	0.000287	0.111
Clostridiales;f	Food	natto	1.25e-07	0.158
Clostridiales;f	Food	other fruits	2.46e-07	0.157
Clostridiales;f	Food	cooking salt	7.14e-07	0.149
Clostridiales;f	Food	grilled fish	1.03e-06	0.146
Clostridiales;f	Food	green leafy vegetables including broccoli	2.46e-06	0.143
Clostridiales;f	Food	persimmons (in the most frequent season)	4.96e-06	0.147
Clostridiales;f	Food	soup consumed with noodles	8.88e-06	-0.135
Clostridiales;f	Food	eggs	9.07e-06	0.133
Clostridiales;f	Food	root vegetables	2.64e-05	0.128
Clostridiales;f	Food	mushroom	2.98e-05	0.127
Clostridiales;f	Food	japanese wheat noodles	4.58e-05	-0.122
Clostridiales;f	Food	radishes and turnips	9.96e-05	0.117
Clostridiales;f	Food	small fish with bones	0.000111	0.116
Clostridiales;f	Food	oily fish	0.000288	0.109
Clostridiales;f	Food	non-oily fish	0.000294	0.110
Clostridiales;f	Health information	bowel movement frequency	6.62e-15	-0.244
[Ruminococcus]	Nutrition	water soluble dietary fiber	6.05e-10	-0.193
[Ruminococcus]	Nutrition	potassium	5.53e-09	-0.182
[Ruminococcus]	Nutrition	pantothenic acid	1.43e-08	-0.174
[Ruminococcus]	Nutrition	total dietary fiber	5.78e-08	-0.169
[Ruminococcus]	Nutrition	magnesium	8.13e-08	-0.168
[Ruminococcus]	Nutrition	insoluble dietary fiber	2.12e-07	-0.162
[Ruminococcus]	Nutrition	vitamin B6	3.61e-07	-0.157
[Ruminococcus]	Nutrition	copper	3.66e-07	-0.156
[Ruminococcus]	Nutrition	vitamin B2	3.68e-06	-0.143
[Ruminococcus]	Nutrition	iron	5.9e-06	-0.141
[Ruminococcus]	Nutrition	vitamin C	6.63e-06	-0.141
[Ruminococcus]	Nutrition	vitamin B1	1.14e-05	-0.136
[Ruminococcus]	Nutrition	folic acid	1.24e-05	-0.135
[Ruminococcus]	Nutrition	vitamin K	1.84e-05	-0.132
[Ruminococcus]	Nutrition	phosphorus	1.97e-05	-0.132
[Ruminococcus]	Nutrition	calcium	8.84e-05	-0.123
[Ruminococcus]	Nutrition	protein	0.000354	-0.109
[Ruminococcus]	Food	other fruits	4.72e-09	-0.181
[Ruminococcus]	Food	potatoes (all varieties)	2.31e-06	-0.144
[Ruminococcus]	Food	natto	1.73e-05	-0.131
[Ruminococcus]	Food	persimmons (in the most frequent season)	4.52e-05	-0.133
[Ruminococcus]	Food	strawberries, persimmons and kiwi fruit	5.98e-05	-0.124
[Ruminococcus]	Health information	bowel movement frequency	6.49e-06	0.145
[Ruminococcus]	Health information	Bristol stool scale	0.000349	-0.111
[Ruminococcus]	Stress response	somatic symptoms	1.51e-05	0.134
[Ruminococcus]	Stress response	lassitude	0.000162	0.116
Lachnospiraceae;g	Nutrition	water soluble dietary fiber	2.36e-05	0.133
Lachnospiraceae;g	Nutrition	vitamin B6	2.43e-05	0.130
Lachnospiraceae;g	Nutrition	total dietary fiber	2.88e-05	0.131
Lachnospiraceae;g	Nutrition	insoluble dietary fiber	0.000117	0.121
Lachnospiraceae;g	Nutrition	magnesium	0.000166	0.118
Lachnospiraceae;g	Nutrition	potassium	0.000169	0.118
Lachnospiraceae;g	Food	mushroom	4.74e-05	0.126
Lachnospiraceae;g	Food	seaweed	7.97e-05	0.122
Blautia	Health information	Bristol stool scale	0.000195	-0.116
Coprococcus	Nutrition	magnesium	7.11e-06	0.140
Coprococcus	Nutrition	potassium	1.08e-05	0.137
Coprococcus	Nutrition	pantothenic acid	2.64e-05	0.129
Coprococcus	Nutrition	water soluble dietary fiber	2.93e-05	0.131
Coprococcus	Nutrition	phosphorus	3.56e-05	0.127
Coprococcus	Nutrition	vitamin K	5.03e-05	0.124
Coprococcus	Nutrition	calcium	6.27e-05	0.125
Coprococcus	Nutrition	ash content	9.72e-05	0.120
Coprococcus	Nutrition	total dietary fiber	0.000181	0.117
Coprococcus	Nutrition	iron	0.000256	0.113
Coprococcus	Nutrition	vitamin B2	0.000277	0.112
Coprococcus	Nutrition	insoluble dietary fiber	0.000353	0.111
Coprococcus	Food	small fish with bones	2.74e-05	0.127
Coprococcus	Food	other fruits	0.000138	0.118
Coprococcus	Health information	bowel movement frequency	5.17e-06	-0.146
Ruminococcaceae;g	Physical characteristics	BMI	3.03e-06	-0.148
Ruminococcaceae;g	Nutrition	pantothenic acid	1.93e-10	0.192
Ruminococcaceae;g	Nutrition	potassium	9.65e-10	0.189
Ruminococcaceae;g	Nutrition	phosphorus	3.47e-09	0.180
Ruminococcaceae;g	Nutrition	copper	7.54e-09	0.175
Ruminococcaceae;g	Nutrition	vitamin B1	7.69e-09	0.177
Ruminococcaceae;g	Nutrition	vitamin B2	8.87e-09	0.175
Ruminococcaceae;g	Nutrition	magnesium	1.01e-08	0.177
Ruminococcaceae;g	Nutrition	zinc	2.45e-08	0.167
Ruminococcaceae;g	Nutrition	protein	3.98e-08	0.166
Ruminococcaceae;g	Nutrition	calcium	9.54e-08	0.165
Ruminococcaceae;g	Nutrition	water soluble dietary fiber	1.31e-07	0.164
Ruminococcaceae;g	Nutrition	iron	1.55e-07	0.161
Ruminococcaceae;g	Nutrition	total dietary fiber	1.76e-06	0.148
Ruminococcaceae;g	Nutrition	vitamin B6	2.75e-06	0.143
Ruminococcaceae;g	Nutrition	insoluble dietary fiber	4.04e-06	0.142
Ruminococcaceae;g	Nutrition	ash content	6.98e-06	0.137
Ruminococcaceae;g	Nutrition	vitamin C	1.1e-05	0.136
Ruminococcaceae;g	Nutrition	folic acid	1.21e-05	0.134
Ruminococcaceae;g	Nutrition	vitamin K	1.39e-05	0.132
Ruminococcaceae;g	Nutrition	alcohol	2.03e-05	-0.130
Ruminococcaceae;g	Nutrition	animal protein	6.13e-05	0.121
Ruminococcaceae;g	Nutrition	α-tocopherol	0.000139	0.117
Ruminococcaceae;g	Nutrition	animal fat	0.000229	0.111
Ruminococcaceae;g	Nutrition	cholesterol	0.000289	0.109
Ruminococcaceae;g	Nutrition	vegetable protein	0.000299	0.111
Ruminococcaceae;g	Food	soup consumed with noodles	3.66e-05	-0.127
Ruminococcaceae;g	Food	grilled fish	4.15e-05	0.124
Ruminococcaceae;g	Food	shochu mixed with water or a carbonated beverage	8.06e-05	-0.119
Ruminococcaceae;g	Food	other fruits	0.000129	0.117
Ruminococcaceae;g	Food	natto	0.000161	0.114
Ruminococcaceae;g	Health information	bowel movement frequency	1.68e-21	-0.298
Ruminococcaceae;g	Health information	Bristol stool scale	2.67e-09	-0.182
Faecalibacterium	Nutrition	potassium	2.84e-09	0.185
Faecalibacterium	Nutrition	vitamin C	3.07e-08	0.172
Faecalibacterium	Nutrition	magnesium	3.82e-08	0.171
Faecalibacterium	Nutrition	water soluble dietary fiber	3.94e-08	0.171
Faecalibacterium	Nutrition	copper	4.24e-08	0.167
Faecalibacterium	Nutrition	vitamin B1	1.17e-07	0.163
Faecalibacterium	Nutrition	pantothenic acid	1.35e-07	0.161
Faecalibacterium	Nutrition	iron	2.06e-07	0.161
Faecalibacterium	Nutrition	total dietary fiber	2.09e-07	0.162
Faecalibacterium	Nutrition	insoluble dietary fiber	5.91e-07	0.155
Faecalibacterium	Nutrition	folic acid	1.63e-06	0.148
Faecalibacterium	Nutrition	vitamin B6	1.9e-06	0.146
Faecalibacterium	Nutrition	vitamin B2	2.81e-06	0.144
Faecalibacterium	Nutrition	vitamin K	7.48e-06	0.137
Faecalibacterium	Nutrition	calcium	9.78e-06	0.138
Faecalibacterium	Nutrition	phosphorus	1.42e-05	0.134
Faecalibacterium	Nutrition	α-tocopherol	5.87e-05	0.124
Faecalibacterium	Nutrition	zinc	0.000114	0.117
Faecalibacterium	Nutrition	protein	0.000212	0.113
Faecalibacterium	Nutrition	vegetable protein	0.000226	0.114
Faecalibacterium	Nutrition	β-carotene equivalent	0.000315	0.111
Faecalibacterium	Food	other fruits	2.4e-07	0.159
Faecalibacterium	Food	soup consumed with noodles	4.98e-05	-0.125
Faecalibacterium	Food	persimmons (in the most frequent season)	6.02e-05	0.131
Faecalibacterium	Food	tofu and tofu products	0.000237	0.114
Oscillospira	Nutrition	cholesterol	0.000119	0.115
Oscillospira	Food	coffee	3.17e-05	0.127
Oscillospira	Health information	Bristol stool scale	2e-33	-0.356
Oscillospira	Health information	bowel movement frequency	2.84e-17	-0.264
Ruminococcus	Nutrition	vitamin B2	0.000115	0.118
Ruminococcus	Nutrition	potassium	0.000125	0.119
Ruminococcus	Food	coffee	4.85e-05	0.124
Ruminococcus	Health information	bowel movement frequency	2.19e-16	-0.258
Erysipelotrichaceae;g	Nutrition	vitamin B6	9.24e-05	0.121
Erysipelotrichaceae;g	Food	rice cakes and japanese-style pancakes	3e-05	-0.129
Sutterella	Food	buckwheat noodles	0.000273	0.111
a Variables used as additional covariates besides the basic covariates (sex, age, and the first two principal components from the PCA analysis of the host genotypic data) for GWAS are indicated in bold.
b Regression coefficient of a multiple regression analysis with age and sex
