# Supplementary material for: Genome-wide association studies and heritability analysis reveal the involvement of host genetics in the Japanese gut microbiota
Source: Commun Biol. 2020 Nov 18;3:686. doi: 10.1038/s42003-020-01416-z (PMC7674416; doi:10.1038/s42003-020-01416-z)
Supplement: Supplementary file 6 — Supplementary Data 4 [file 42003_2020_1416_MOESM6_ESM.xlsx]

## Sheet: Supplementary Data 4
Supplementary Data 4 The significant associations between the alpha diversity indices and extrinsic and demographic variables.
Alpha diversity index	Category	Variablesa	P-value	Coefficientsb
Chao1	Physical characteristics	BMI	7.7e-05	-0.125
Chao1	Nutrition	pantothenic acid	1.34e-10	0.194
Chao1	Nutrition	magnesium	4.67e-09	0.181
Chao1	Nutrition	potassium	5.29e-09	0.181
Chao1	Nutrition	protein	1.27e-08	0.172
Chao1	Nutrition	vitamin B6	1.63e-08	0.172
Chao1	Nutrition	phosphorus	1.8e-08	0.172
Chao1	Nutrition	zinc	4e-08	0.165
Chao1	Nutrition	vitamin B2	6.47e-08	0.165
Chao1	Nutrition	vitamin B1	6.66e-08	0.165
Chao1	Nutrition	iron	8.87e-08	0.164
Chao1	Nutrition	vitamin K	3.99e-07	0.154
Chao1	Nutrition	copper	5.42e-07	0.152
Chao1	Nutrition	niacin	8.51e-07	0.149
Chao1	Nutrition	ash content	1.2e-06	0.148
Chao1	Nutrition	animal protein	1.4e-06	0.145
Chao1	Nutrition	water soluble dietary fiber	2.21e-06	0.147
Chao1	Nutrition	total dietary fiber	4.99e-06	0.142
Chao1	Nutrition	n-3 fatty acid	6.76e-06	0.136
Chao1	Nutrition	insoluble dietary fiber	1.36e-05	0.135
Chao1	Nutrition	folic acid	1.87e-05	0.131
Chao1	Nutrition	calcium	7.34e-05	0.123
Chao1	Nutrition	polyunsaturated fatty acid	9.99e-05	0.118
Chao1	Nutrition	cholesterol	0.00011	0.117
Chao1	Nutrition	α-tocopherol	0.000124	0.118
Chao1	Nutrition	animal fat	0.000192	0.113
Chao1	Food	natto	3.59e-06	0.140
Chao1	Food	cooking salt	6.76e-06	0.136
Chao1	Food	mushroom	8.97e-05	0.120
Chao1	Food	other fruits	0.000284	0.112
Chao1	Health information	bowel movement frequency	3.59e-19	-0.281
Chao1	Health information	medication received within one month	8.21e-05	-0.119
Shannon	Physical characteristics	BMI	0.000104	-0.123
Shannon	Nutrition	pantothenic acid	2.85e-12	0.212
Shannon	Nutrition	magnesium	1.57e-11	0.209
Shannon	Nutrition	potassium	1.82e-11	0.208
Shannon	Nutrition	vitamin B6	8.06e-11	0.198
Shannon	Nutrition	protein	4.36e-10	0.189
Shannon	Nutrition	phosphorus	6.84e-10	0.189
Shannon	Nutrition	iron	8.26e-10	0.189
Shannon	Nutrition	vitamin K	1.14e-09	0.185
Shannon	Nutrition	zinc	1.37e-09	0.182
Shannon	Nutrition	vitamin B1	1.91e-09	0.184
Shannon	Nutrition	vitamin B2	3.66e-09	0.180
Shannon	Nutrition	niacin	6.1e-09	0.177
Shannon	Nutrition	ash content	2.15e-08	0.171
Shannon	Nutrition	folic acid	4.61e-08	0.168
Shannon	Nutrition	copper	6.71e-08	0.165
Shannon	Nutrition	animal protein	1.18e-07	0.160
Shannon	Nutrition	total dietary fiber	1.9e-07	0.162
Shannon	Nutrition	n-3 fatty acid	2.82e-07	0.156
Shannon	Nutrition	water soluble dietary fiber	3.2e-07	0.159
Shannon	Nutrition	insoluble dietary fiber	3.21e-07	0.158
Shannon	Nutrition	α-tocopherol	3.49e-06	0.143
Shannon	Nutrition	polyunsaturated fatty acid	6.58e-06	0.138
Shannon	Nutrition	calcium	7.77e-06	0.139
Shannon	Nutrition	cholesterol	5.53e-05	0.122
Shannon	Nutrition	vitamin C	8.12e-05	0.122
Shannon	Nutrition	n-6 fatty acid	9.04e-05	0.120
Shannon	Nutrition	fat	9.46e-05	0.120
Shannon	Nutrition	vitamin B12	0.000191	0.114
Shannon	Nutrition	animal fat	0.00026	0.111
Shannon	Food	cooking salt	3.96e-07	0.154
Shannon	Food	mushroom	3.59e-06	0.143
Shannon	Food	natto	3.73e-06	0.140
Shannon	Food	grilled fish	1.2e-05	0.133
Shannon	Food	radishes and turnips	0.000112	0.118
Shannon	Food	cabbage and chinese cabbage	0.000209	0.114
Shannon	Health information	bowel movement frequency	7.46e-20	-0.287
Shannon	Health information	Bristol stool scale	1.59e-07	-0.161
PD_whole_tree	Physical characteristics	BMI	1.64e-05	-0.137
PD_whole_tree	Nutrition	pantothenic acid	4.78e-08	0.166
PD_whole_tree	Nutrition	vitamin B2	2.13e-07	0.159
PD_whole_tree	Nutrition	magnesium	6.47e-07	0.155
PD_whole_tree	Nutrition	protein	6.54e-07	0.151
PD_whole_tree	Nutrition	potassium	7.84e-07	0.154
PD_whole_tree	Nutrition	phosphorus	9.54e-07	0.150
PD_whole_tree	Nutrition	niacin	1.38e-06	0.147
PD_whole_tree	Nutrition	vitamin B6	2.52e-06	0.144
PD_whole_tree	Nutrition	animal protein	4.5e-06	0.139
PD_whole_tree	Nutrition	iron	5.73e-06	0.140
PD_whole_tree	Nutrition	zinc	7.53e-06	0.135
PD_whole_tree	Nutrition	cholesterol	9.96e-06	0.134
PD_whole_tree	Nutrition	vitamin B1	2.35e-05	0.130
PD_whole_tree	Nutrition	vitamin K	6.78e-05	0.122
PD_whole_tree	Nutrition	ash content	7.85e-05	0.121
PD_whole_tree	Food	coffee	0.000296	0.112
PD_whole_tree	Food	cooking salt	0.000298	0.110
PD_whole_tree	Health information	bowel movement frequency	1.15e-25	-0.328
PD_whole_tree	Health information	Bristol stool scale	0.000274	-0.112
a Variables used as additional covariates besides the basic covariates (sex, age, and the first two principal components from the PCA analysis of the host genotypic data) for GWAS are indicated in bold.
b Regression coefficient of a multiple regression analysis with age and sex
