# Supplementary material for: Genome-wide association studies and heritability analysis reveal the involvement of host genetics in the Japanese gut microbiota
Source: Commun Biol. 2020 Nov 18;3:686. doi: 10.1038/s42003-020-01416-z (PMC7674416; doi:10.1038/s42003-020-01416-z)
Supplement: Supplementary file 7 — Supplementary Data 5 [file 42003_2020_1416_MOESM7_ESM.xlsx]

## Sheet: Supplementary Data 5
Supplementary Data 5 The associations between the relative abundances of bacterial groups and nutrition variables
Bacterial group	Category	Variables	P-value	Coefficientsa
Bifidobacterium	Nutrition	animal fat	0.996454	0.000134637
Bifidobacterium	Nutrition	alcohol	1.50834e-05	-0.132079
Bifidobacterium	Nutrition	animal protein	0.0166083	-0.0724655
Bifidobacterium	Nutrition	ash content	0.05424	-0.0590322
Bifidobacterium	Nutrition	α-tocopherol	0.0730339	-0.0552582
Bifidobacterium	Nutrition	β-carotene equivalent	0.400008	-0.0259081
Bifidobacterium	Nutrition	calcium	0.0240601	0.0700923
Bifidobacterium	Nutrition	cholesterol	0.0590217	-0.0572172
Bifidobacterium	Nutrition	carbohydrate	1.43231e-05	0.131966
Bifidobacterium	Nutrition	copper	0.187925	-0.0402788
Bifidobacterium	Nutrition	energy	0.575714	0.0184165
Bifidobacterium	Nutrition	fat	0.705911	0.0116214
Bifidobacterium	Nutrition	iron	0.0120485	-0.0775861
Bifidobacterium	Nutrition	folic acid	0.0176698	-0.0730267
Bifidobacterium	Nutrition	potassium	0.22725	-0.0376813
Bifidobacterium	Nutrition	monounsaturated fatty acid	0.574473	-0.0172674
Bifidobacterium	Nutrition	magnesium	0.0595799	-0.0587051
Bifidobacterium	Nutrition	manganese	0.581612	-0.0167253
Bifidobacterium	Nutrition	n-3 fatty acid	5.6815e-05	-0.122052
Bifidobacterium	Nutrition	n-6 fatty acid	0.325288	-0.0300986
Bifidobacterium	Nutrition	sodium	0.0119851	-0.0762258
Bifidobacterium	Nutrition	niacin	0.000126357	-0.116572
Bifidobacterium	Nutrition	insoluble dietary fiber	0.372172	-0.0277389
Bifidobacterium	Nutrition	pantothenic acid	0.686387	-0.0123395
Bifidobacterium	Nutrition	polyunsaturated fatty acid	0.0656229	-0.0562239
Bifidobacterium	Nutrition	phosphorus	0.458339	-0.0227963
Bifidobacterium	Nutrition	protein	0.119437	-0.0473427
Bifidobacterium	Nutrition	retinol equivalent	0.0335677	-0.0642957
Bifidobacterium	Nutrition	retinol	0.0411049	-0.062078
Bifidobacterium	Nutrition	saturated fatty acid	0.000434182	0.108072
Bifidobacterium	Nutrition	salt equivalent	0.0157402	-0.0732725
Bifidobacterium	Nutrition	total dietary fiber	0.32736	-0.0305118
Bifidobacterium	Nutrition	vitamin B1	0.324009	-0.0304147
Bifidobacterium	Nutrition	vitamin B12	0.00109011	-0.0991666
Bifidobacterium	Nutrition	vitamin B2	0.604908	0.0159033
Bifidobacterium	Nutrition	vitamin B6	0.000124623	-0.117293
Bifidobacterium	Nutrition	vitamin C	0.170697	-0.0425246
Bifidobacterium	Nutrition	vitamin D	0.000118751	-0.11685
Bifidobacterium	Nutrition	vegetable fat	0.560782	0.018087
Bifidobacterium	Nutrition	vitamin K	0.0332342	-0.0651128
Bifidobacterium	Nutrition	vegetable protein	0.0460928	0.0614943
Bifidobacterium	Nutrition	water soluble dietary fiber	0.562666	-0.0180827
Bifidobacterium	Nutrition	zinc	0.340196	-0.0288651
Bacteroides	Nutrition	animal fat	0.768219	-0.0090351
Bacteroides	Nutrition	alcohol	0.562888	-0.0179464
Bacteroides	Nutrition	animal protein	0.731213	-0.0105305
Bacteroides	Nutrition	ash content	0.756611	0.00962657
Bacteroides	Nutrition	α-tocopherol	0.138562	0.0462139
Bacteroides	Nutrition	β-carotene equivalent	0.703042	0.0118772
Bacteroides	Nutrition	calcium	0.0145445	-0.0768037
Bacteroides	Nutrition	cholesterol	0.922628	0.00298101
Bacteroides	Nutrition	carbohydrate	0.573443	-0.0174032
Bacteroides	Nutrition	copper	0.0300064	-0.0671257
Bacteroides	Nutrition	energy	0.163469	-0.0463856
Bacteroides	Nutrition	fat	0.0714217	0.0561428
Bacteroides	Nutrition	iron	0.317493	-0.0312982
Bacteroides	Nutrition	folic acid	0.349343	-0.0291834
Bacteroides	Nutrition	potassium	0.019757	-0.0735409
Bacteroides	Nutrition	monounsaturated fatty acid	0.00947657	0.0806173
Bacteroides	Nutrition	magnesium	0.00876594	-0.0825873
Bacteroides	Nutrition	manganese	0.211438	0.0383712
Bacteroides	Nutrition	n-3 fatty acid	0.160774	0.0431727
Bacteroides	Nutrition	n-6 fatty acid	0.0346813	0.065345
Bacteroides	Nutrition	sodium	0.00610143	0.0841641
Bacteroides	Nutrition	niacin	0.392122	-0.0264206
Bacteroides	Nutrition	insoluble dietary fiber	0.0381312	-0.0651651
Bacteroides	Nutrition	pantothenic acid	0.000925314	-0.102177
Bacteroides	Nutrition	polyunsaturated fatty acid	0.0387938	0.0638475
Bacteroides	Nutrition	phosphorus	0.045085	-0.0622836
Bacteroides	Nutrition	protein	0.267483	-0.0341262
Bacteroides	Nutrition	retinol equivalent	0.7227	-0.010875
Bacteroides	Nutrition	retinol	0.510425	-0.0202611
Bacteroides	Nutrition	saturated fatty acid	0.672374	0.0131825
Bacteroides	Nutrition	salt equivalent	0.00678109	0.0831002
Bacteroides	Nutrition	total dietary fiber	0.0181654	-0.0743866
Bacteroides	Nutrition	vitamin B1	0.151108	-0.0447901
Bacteroides	Nutrition	vitamin B12	0.909232	-0.00351159
Bacteroides	Nutrition	vitamin B2	0.0078613	-0.0825488
Bacteroides	Nutrition	vitamin B6	0.0293067	-0.0675761
Bacteroides	Nutrition	vitamin C	0.402996	-0.026276
Bacteroides	Nutrition	vitamin D	0.848414	-0.00589299
Bacteroides	Nutrition	vegetable fat	0.00183696	0.0978129
Bacteroides	Nutrition	vitamin K	0.0515444	-0.0602589
Bacteroides	Nutrition	vegetable protein	0.0623579	-0.0581548
Bacteroides	Nutrition	water soluble dietary fiber	0.0027638	-0.0944132
Bacteroides	Nutrition	zinc	0.318225	-0.030567
Parabacteroides	Nutrition	animal fat	0.217147	0.037811
Parabacteroides	Nutrition	alcohol	0.0345995	0.0654581
Parabacteroides	Nutrition	animal protein	0.387071	0.0265022
Parabacteroides	Nutrition	ash content	0.355386	0.0286906
Parabacteroides	Nutrition	α-tocopherol	0.880504	-0.00469127
Parabacteroides	Nutrition	β-carotene equivalent	0.100692	-0.0510947
Parabacteroides	Nutrition	calcium	0.734302	-0.0106792
Parabacteroides	Nutrition	cholesterol	0.245318	0.0356354
Parabacteroides	Nutrition	carbohydrate	0.00253614	-0.0930992
Parabacteroides	Nutrition	copper	0.0494757	-0.0607591
Parabacteroides	Nutrition	energy	0.00274248	-0.0995038
Parabacteroides	Nutrition	fat	0.208539	0.0391662
Parabacteroides	Nutrition	iron	0.812594	-0.00742212
Parabacteroides	Nutrition	folic acid	0.96274	0.00145657
Parabacteroides	Nutrition	potassium	0.302108	-0.0325795
Parabacteroides	Nutrition	monounsaturated fatty acid	0.135936	0.0463675
Parabacteroides	Nutrition	magnesium	0.594528	-0.0167922
Parabacteroides	Nutrition	manganese	0.381767	0.0268529
Parabacteroides	Nutrition	n-3 fatty acid	0.193465	0.0400194
Parabacteroides	Nutrition	n-6 fatty acid	0.180393	0.041456
Parabacteroides	Nutrition	sodium	0.0354431	0.0645766
Parabacteroides	Nutrition	niacin	0.332405	0.0299132
Parabacteroides	Nutrition	insoluble dietary fiber	0.0156206	-0.0759298
Parabacteroides	Nutrition	pantothenic acid	0.224094	-0.0375728
Parabacteroides	Nutrition	polyunsaturated fatty acid	0.156092	0.0438327
Parabacteroides	Nutrition	phosphorus	0.823743	-0.00692705
Parabacteroides	Nutrition	protein	0.976418	0.000909689
Parabacteroides	Nutrition	retinol equivalent	0.712091	0.0113062
Parabacteroides	Nutrition	retinol	0.146942	0.0446164
Parabacteroides	Nutrition	saturated fatty acid	0.542215	0.0189912
Parabacteroides	Nutrition	salt equivalent	0.0369452	0.0640612
Parabacteroides	Nutrition	total dietary fiber	0.00803452	-0.083411
Parabacteroides	Nutrition	vitamin B1	0.134504	-0.0466737
Parabacteroides	Nutrition	vitamin B12	0.361231	0.0281073
Parabacteroides	Nutrition	vitamin B2	0.411486	0.0255362
Parabacteroides	Nutrition	vitamin B6	0.31743	-0.0310167
Parabacteroides	Nutrition	vitamin C	0.0997766	-0.0516733
Parabacteroides	Nutrition	vitamin D	0.885993	-0.00441885
Parabacteroides	Nutrition	vegetable fat	0.510308	0.0207082
Parabacteroides	Nutrition	vitamin K	0.666663	-0.0133383
Parabacteroides	Nutrition	vegetable protein	0.0437715	-0.062884
Parabacteroides	Nutrition	water soluble dietary fiber	0.0015229	-0.0999505
Parabacteroides	Nutrition	zinc	0.602613	-0.015942
Prevotella	Nutrition	animal fat	0.697495	-0.0117504
Prevotella	Nutrition	alcohol	0.0139303	0.0751123
Prevotella	Nutrition	animal protein	0.82389	-0.00672706
Prevotella	Nutrition	ash content	0.213342	-0.0380995
Prevotella	Nutrition	α-tocopherol	0.0172346	-0.0732132
Prevotella	Nutrition	β-carotene equivalent	0.0728417	-0.0550683
Prevotella	Nutrition	calcium	0.424063	-0.0248064
Prevotella	Nutrition	cholesterol	0.924585	-0.00286481
Prevotella	Nutrition	carbohydrate	0.555603	-0.0179647
Prevotella	Nutrition	copper	0.917141	-0.00317678
Prevotella	Nutrition	energy	0.649791	0.0149092
Prevotella	Nutrition	fat	0.0298779	-0.0666647
Prevotella	Nutrition	iron	0.772758	-0.00891709
Prevotella	Nutrition	folic acid	0.520079	-0.01978
Prevotella	Nutrition	potassium	0.879418	-0.00472555
Prevotella	Nutrition	monounsaturated fatty acid	0.0492425	-0.0602942
Prevotella	Nutrition	magnesium	0.803591	0.0077394
Prevotella	Nutrition	manganese	0.554131	-0.0179168
Prevotella	Nutrition	n-3 fatty acid	0.222927	-0.0369986
Prevotella	Nutrition	n-6 fatty acid	0.0436062	-0.0615646
Prevotella	Nutrition	sodium	0.0694097	-0.0550042
Prevotella	Nutrition	niacin	0.653425	0.0136706
Prevotella	Nutrition	insoluble dietary fiber	0.510954	-0.0203897
Prevotella	Nutrition	pantothenic acid	0.861709	0.00531228
Prevotella	Nutrition	polyunsaturated fatty acid	0.0512452	-0.0593998
Prevotella	Nutrition	phosphorus	0.645268	-0.0141213
Prevotella	Nutrition	protein	0.50356	-0.020302
Prevotella	Nutrition	retinol equivalent	0.924085	0.00287959
Prevotella	Nutrition	retinol	0.225857	0.0367528
Prevotella	Nutrition	saturated fatty acid	0.0592186	-0.0579417
Prevotella	Nutrition	salt equivalent	0.0708169	-0.0547309
Prevotella	Nutrition	total dietary fiber	0.686541	-0.0125465
Prevotella	Nutrition	vitamin B1	0.527772	-0.0194319
Prevotella	Nutrition	vitamin B12	0.707616	0.0113908
Prevotella	Nutrition	vitamin B2	0.815033	0.00717583
Prevotella	Nutrition	vitamin B6	0.516769	0.0198429
Prevotella	Nutrition	vitamin C	0.22899	-0.037263
Prevotella	Nutrition	vitamin D	0.662307	-0.0132762
Prevotella	Nutrition	vegetable fat	0.00299038	-0.091926
Prevotella	Nutrition	vitamin K	0.90073	-0.00381027
Prevotella	Nutrition	vegetable protein	0.277061	-0.0334608
Prevotella	Nutrition	water soluble dietary fiber	0.953231	-0.00182819
Prevotella	Nutrition	zinc	0.938267	-0.00233928
Streptococcus	Nutrition	animal fat	0.821112	0.00687212
Streptococcus	Nutrition	alcohol	0.000324838	-0.110208
Streptococcus	Nutrition	animal protein	0.318006	-0.0303392
Streptococcus	Nutrition	ash content	0.184428	-0.0408502
Streptococcus	Nutrition	α-tocopherol	0.442261	0.023775
Streptococcus	Nutrition	β-carotene equivalent	0.213569	0.0384029
Streptococcus	Nutrition	calcium	0.0741424	0.0556772
Streptococcus	Nutrition	cholesterol	0.0716395	-0.0547682
Streptococcus	Nutrition	carbohydrate	0.00312123	0.0903896
Streptococcus	Nutrition	copper	0.488099	-0.0212821
Streptococcus	Nutrition	energy	0.0948252	0.0551114
Streptococcus	Nutrition	fat	0.270224	0.0340538
Streptococcus	Nutrition	iron	0.282228	-0.0333749
Streptococcus	Nutrition	folic acid	0.729147	-0.0107057
Streptococcus	Nutrition	potassium	0.750146	-0.00997223
Streptococcus	Nutrition	monounsaturated fatty acid	0.414527	0.0251706
Streptococcus	Nutrition	magnesium	0.171007	-0.0428109
Streptococcus	Nutrition	manganese	0.90045	-0.00380915
Streptococcus	Nutrition	n-3 fatty acid	0.598777	-0.0160626
Streptococcus	Nutrition	n-6 fatty acid	0.925581	-0.00286778
Streptococcus	Nutrition	sodium	0.0476105	-0.0603171
Streptococcus	Nutrition	niacin	0.014963	-0.07438
Streptococcus	Nutrition	insoluble dietary fiber	0.836883	0.00642077
Streptococcus	Nutrition	pantothenic acid	0.571248	-0.0173581
Streptococcus	Nutrition	polyunsaturated fatty acid	0.830625	-0.00655829
Streptococcus	Nutrition	phosphorus	0.736773	-0.0103663
Streptococcus	Nutrition	protein	0.410089	-0.0251339
Streptococcus	Nutrition	retinol equivalent	0.653819	0.0136242
Streptococcus	Nutrition	retinol	0.837507	-0.00625896
Streptococcus	Nutrition	saturated fatty acid	0.0199875	0.0718066
Streptococcus	Nutrition	salt equivalent	0.0560044	-0.0581964
Streptococcus	Nutrition	total dietary fiber	0.948992	0.00199961
Streptococcus	Nutrition	vitamin B1	0.588922	0.0167204
Streptococcus	Nutrition	vitamin B12	0.278952	-0.0330492
Streptococcus	Nutrition	vitamin B2	0.955073	-0.00173737
Streptococcus	Nutrition	vitamin B6	0.132999	-0.0462077
Streptococcus	Nutrition	vitamin C	0.495105	0.0212501
Streptococcus	Nutrition	vitamin D	0.443511	-0.0234164
Streptococcus	Nutrition	vegetable fat	0.139938	0.0460208
Streptococcus	Nutrition	vitamin K	0.292753	-0.032301
Streptococcus	Nutrition	vegetable protein	0.682479	0.0126637
Streptococcus	Nutrition	water soluble dietary fiber	0.972197	-0.00109221
Streptococcus	Nutrition	zinc	0.982854	0.000652612
Clostridiaceae;g	Nutrition	animal fat	0.82998	-0.00657456
Clostridiaceae;g	Nutrition	alcohol	0.00310724	-0.0914206
Clostridiaceae;g	Nutrition	animal protein	0.899809	0.00385463
Clostridiaceae;g	Nutrition	ash content	0.803194	0.00773058
Clostridiaceae;g	Nutrition	α-tocopherol	0.49889	0.0210803
Clostridiaceae;g	Nutrition	β-carotene equivalent	0.209331	0.039049
Clostridiaceae;g	Nutrition	calcium	0.70036	-0.0120967
Clostridiaceae;g	Nutrition	cholesterol	0.424375	0.0244833
Clostridiaceae;g	Nutrition	carbohydrate	0.0064784	0.0839091
Clostridiaceae;g	Nutrition	copper	0.215802	0.0382669
Clostridiaceae;g	Nutrition	energy	0.202371	0.042383
Clostridiaceae;g	Nutrition	fat	0.863342	-0.00535727
Clostridiaceae;g	Nutrition	iron	0.416239	0.0254225
Clostridiaceae;g	Nutrition	folic acid	0.389799	0.0267829
Clostridiaceae;g	Nutrition	potassium	0.848066	0.0060443
Clostridiaceae;g	Nutrition	monounsaturated fatty acid	0.851061	-0.00583612
Clostridiaceae;g	Nutrition	magnesium	0.796787	-0.00811621
Clostridiaceae;g	Nutrition	manganese	0.983348	0.000640294
Clostridiaceae;g	Nutrition	n-3 fatty acid	0.721339	-0.0109698
Clostridiaceae;g	Nutrition	n-6 fatty acid	0.747938	-0.00993969
Clostridiaceae;g	Nutrition	sodium	0.671522	0.0130203
Clostridiaceae;g	Nutrition	niacin	0.75678	-0.00955074
Clostridiaceae;g	Nutrition	insoluble dietary fiber	0.170629	0.0430308
Clostridiaceae;g	Nutrition	pantothenic acid	0.408442	0.0255281
Clostridiaceae;g	Nutrition	polyunsaturated fatty acid	0.728069	-0.0107397
Clostridiaceae;g	Nutrition	phosphorus	0.929921	-0.00273245
Clostridiaceae;g	Nutrition	protein	0.586998	0.0166987
Clostridiaceae;g	Nutrition	retinol equivalent	0.0318467	0.0656223
Clostridiaceae;g	Nutrition	retinol	0.0690247	0.0558616
Clostridiaceae;g	Nutrition	saturated fatty acid	0.957195	-0.00167102
Clostridiaceae;g	Nutrition	salt equivalent	0.645707	0.014116
Clostridiaceae;g	Nutrition	total dietary fiber	0.226653	0.0380592
Clostridiaceae;g	Nutrition	vitamin B1	0.812254	0.00740413
Clostridiaceae;g	Nutrition	vitamin B12	0.950065	-0.0019264
Clostridiaceae;g	Nutrition	vitamin B2	0.955293	0.0017417
Clostridiaceae;g	Nutrition	vitamin B6	0.72409	-0.0109432
Clostridiaceae;g	Nutrition	vitamin C	0.437842	0.0243456
Clostridiaceae;g	Nutrition	vitamin D	0.96911	0.00119233
Clostridiaceae;g	Nutrition	vegetable fat	0.966464	-0.00132132
Clostridiaceae;g	Nutrition	vitamin K	0.441023	0.0238333
Clostridiaceae;g	Nutrition	vegetable protein	0.310128	0.0316465
Clostridiaceae;g	Nutrition	water soluble dietary fiber	0.455981	0.0235327
Clostridiaceae;g	Nutrition	zinc	0.335546	0.0294537
Clostridiales;f	Nutrition	animal fat	3.3536e-05	0.124318
Clostridiales;f	Nutrition	alcohol	0.145694	-0.0442768
Clostridiales;f	Nutrition	animal protein	5.7233e-10	0.184818
Clostridiales;f	Nutrition	ash content	1.56709e-10	0.193209
Clostridiales;f	Nutrition	α-tocopherol	9.26093e-10	0.185925
Clostridiales;f	Nutrition	β-carotene equivalent	7.40544e-07	0.150519
Clostridiales;f	Nutrition	calcium	1.04588e-09	0.186881
Clostridiales;f	Nutrition	cholesterol	1.13977e-08	0.17066
Clostridiales;f	Nutrition	carbohydrate	0.00142037	-0.0965763
Clostridiales;f	Nutrition	copper	2.29312e-10	0.190906
Clostridiales;f	Nutrition	energy	0.54803	-0.0196335
Clostridiales;f	Nutrition	fat	0.000286826	0.110603
Clostridiales;f	Nutrition	iron	6.27181e-15	0.23632
Clostridiales;f	Nutrition	folic acid	1.11241e-11	0.205663
Clostridiales;f	Nutrition	potassium	8.36371e-18	0.261919
Clostridiales;f	Nutrition	monounsaturated fatty acid	0.00535382	0.0849179
Clostridiales;f	Nutrition	magnesium	6.31518e-17	0.254741
Clostridiales;f	Nutrition	manganese	0.669586	0.0128646
Clostridiales;f	Nutrition	n-3 fatty acid	1.94133e-07	0.156335
Clostridiales;f	Nutrition	n-6 fatty acid	0.000454321	0.10628
Clostridiales;f	Nutrition	sodium	0.0133827	0.0745327
Clostridiales;f	Nutrition	niacin	6.46304e-11	0.196017
Clostridiales;f	Nutrition	insoluble dietary fiber	8.31625e-11	0.198575
Clostridiales;f	Nutrition	pantothenic acid	8.29817e-17	0.2487
Clostridiales;f	Nutrition	polyunsaturated fatty acid	2.67858e-05	0.12695
Clostridiales;f	Nutrition	phosphorus	4.99526e-15	0.235602
Clostridiales;f	Nutrition	protein	2.18973e-13	0.2189
Clostridiales;f	Nutrition	retinol equivalent	1.59677e-05	0.129228
Clostridiales;f	Nutrition	retinol	0.0320783	0.0646989
Clostridiales;f	Nutrition	saturated fatty acid	0.0601352	0.0574685
Clostridiales;f	Nutrition	salt equivalent	0.0135483	0.074403
Clostridiales;f	Nutrition	total dietary fiber	2.67851e-11	0.204081
Clostridiales;f	Nutrition	vitamin B1	2.88631e-13	0.220863
Clostridiales;f	Nutrition	vitamin B12	8.97323e-06	0.133625
Clostridiales;f	Nutrition	vitamin B2	1.85252e-13	0.221864
Clostridiales;f	Nutrition	vitamin B6	3.79457e-15	0.236087
Clostridiales;f	Nutrition	vitamin C	1.40693e-08	0.173648
Clostridiales;f	Nutrition	vitamin D	7.93117e-07	0.148545
Clostridiales;f	Nutrition	vegetable fat	0.199847	0.0395804
Clostridiales;f	Nutrition	vitamin K	3.1761e-12	0.20952
Clostridiales;f	Nutrition	vegetable protein	0.00554276	0.0848625
Clostridiales;f	Nutrition	water soluble dietary fiber	1.18376e-12	0.21793
Clostridiales;f	Nutrition	zinc	9.70181e-11	0.192669
[Ruminococcus]	Nutrition	animal fat	0.193899	-0.0397072
[Ruminococcus]	Nutrition	alcohol	0.0519456	0.0600781
[Ruminococcus]	Nutrition	animal protein	0.0268947	-0.067584
[Ruminococcus]	Nutrition	ash content	0.00681296	-0.0836764
[Ruminococcus]	Nutrition	α-tocopherol	0.00268088	-0.0932692
[Ruminococcus]	Nutrition	β-carotene equivalent	0.00321196	-0.0913772
[Ruminococcus]	Nutrition	calcium	8.84324e-05	-0.12262
[Ruminococcus]	Nutrition	cholesterol	0.00828344	-0.0806886
[Ruminococcus]	Nutrition	carbohydrate	0.684605	-0.0125229
[Ruminococcus]	Nutrition	copper	3.65748e-07	-0.156128
[Ruminococcus]	Nutrition	energy	0.377562	-0.0293018
[Ruminococcus]	Nutrition	fat	0.383972	-0.0270556
[Ruminococcus]	Nutrition	iron	5.89748e-06	-0.140808
[Ruminococcus]	Nutrition	folic acid	1.23639e-05	-0.135359
[Ruminococcus]	Nutrition	potassium	5.52813e-09	-0.182233
[Ruminococcus]	Nutrition	monounsaturated fatty acid	0.938107	-0.00241022
[Ruminococcus]	Nutrition	magnesium	8.1305e-08	-0.167705
[Ruminococcus]	Nutrition	manganese	0.692752	-0.0121042
[Ruminococcus]	Nutrition	n-3 fatty acid	0.0972042	-0.0509096
[Ruminococcus]	Nutrition	n-6 fatty acid	0.379135	-0.0271611
[Ruminococcus]	Nutrition	sodium	0.455443	0.0228831
[Ruminococcus]	Nutrition	niacin	0.00315964	-0.0907161
[Ruminococcus]	Nutrition	insoluble dietary fiber	2.12085e-07	-0.161766
[Ruminococcus]	Nutrition	pantothenic acid	1.43007e-08	-0.173567
[Ruminococcus]	Nutrition	polyunsaturated fatty acid	0.251189	-0.0353844
[Ruminococcus]	Nutrition	phosphorus	1.97347e-05	-0.131857
[Ruminococcus]	Nutrition	protein	0.00035431	-0.109337
[Ruminococcus]	Nutrition	retinol equivalent	0.00751844	-0.0815628
[Ruminococcus]	Nutrition	retinol	0.161037	-0.043015
[Ruminococcus]	Nutrition	saturated fatty acid	0.626038	-0.0151497
[Ruminococcus]	Nutrition	salt equivalent	0.461995	0.0225526
[Ruminococcus]	Nutrition	total dietary fiber	5.77671e-08	-0.169443
[Ruminococcus]	Nutrition	vitamin B1	1.13843e-05	-0.136017
[Ruminococcus]	Nutrition	vitamin B12	0.0476491	-0.0607821
[Ruminococcus]	Nutrition	vitamin B2	3.67785e-06	-0.142889
[Ruminococcus]	Nutrition	vitamin B6	3.60716e-07	-0.156584
[Ruminococcus]	Nutrition	vitamin C	6.63351e-06	-0.140524
[Ruminococcus]	Nutrition	vitamin D	0.0775303	-0.0542367
[Ruminococcus]	Nutrition	vegetable fat	0.991502	0.000334255
[Ruminococcus]	Nutrition	vitamin K	1.83751e-05	-0.13178
[Ruminococcus]	Nutrition	vegetable protein	0.000897916	-0.103156
[Ruminococcus]	Nutrition	water soluble dietary fiber	6.04564e-10	-0.193389
[Ruminococcus]	Nutrition	zinc	0.000628635	-0.104162
Lachnospiraceae;g	Nutrition	animal fat	0.652822	0.0137825
Lachnospiraceae;g	Nutrition	alcohol	0.779954	0.00866126
Lachnospiraceae;g	Nutrition	animal protein	0.0574307	0.0581621
Lachnospiraceae;g	Nutrition	ash content	0.00206119	0.0954343
Lachnospiraceae;g	Nutrition	α-tocopherol	0.0020754	0.0958513
Lachnospiraceae;g	Nutrition	β-carotene equivalent	0.00737239	0.083294
Lachnospiraceae;g	Nutrition	calcium	0.07502	0.055961
Lachnospiraceae;g	Nutrition	cholesterol	0.449573	0.0231902
Lachnospiraceae;g	Nutrition	carbohydrate	0.260924	-0.0347225
Lachnospiraceae;g	Nutrition	copper	0.000664539	0.105056
Lachnospiraceae;g	Nutrition	energy	0.928939	0.00296806
Lachnospiraceae;g	Nutrition	fat	0.650329	0.0141183
Lachnospiraceae;g	Nutrition	iron	0.00275471	0.0935046
Lachnospiraceae;g	Nutrition	folic acid	0.00717656	0.0836608
Lachnospiraceae;g	Nutrition	potassium	0.000169254	0.118343
Lachnospiraceae;g	Nutrition	monounsaturated fatty acid	0.865956	0.00525021
Lachnospiraceae;g	Nutrition	magnesium	0.000166263	0.118369
Lachnospiraceae;g	Nutrition	manganese	0.60772	-0.0157575
Lachnospiraceae;g	Nutrition	n-3 fatty acid	0.00285166	0.0916292
Lachnospiraceae;g	Nutrition	n-6 fatty acid	0.155863	0.0439043
Lachnospiraceae;g	Nutrition	sodium	0.0674357	0.0561473
Lachnospiraceae;g	Nutrition	niacin	0.00583171	0.0849308
Lachnospiraceae;g	Nutrition	insoluble dietary fiber	0.000116984	0.1207
Lachnospiraceae;g	Nutrition	pantothenic acid	0.00124476	0.0995405
Lachnospiraceae;g	Nutrition	polyunsaturated fatty acid	0.0540756	0.0594885
Lachnospiraceae;g	Nutrition	phosphorus	0.00346146	0.0907141
Lachnospiraceae;g	Nutrition	protein	0.0139794	0.0755072
Lachnospiraceae;g	Nutrition	retinol equivalent	0.0298722	0.0664446
Lachnospiraceae;g	Nutrition	retinol	0.32704	0.0301485
Lachnospiraceae;g	Nutrition	saturated fatty acid	0.288628	-0.0330502
Lachnospiraceae;g	Nutrition	salt equivalent	0.0716262	0.055313
Lachnospiraceae;g	Nutrition	total dietary fiber	2.88293e-05	0.131259
Lachnospiraceae;g	Nutrition	vitamin B1	0.0027642	0.0931637
Lachnospiraceae;g	Nutrition	vitamin B12	0.020665	0.0711423
Lachnospiraceae;g	Nutrition	vitamin B2	0.115574	0.0488946
Lachnospiraceae;g	Nutrition	vitamin B6	2.4317e-05	0.130403
Lachnospiraceae;g	Nutrition	vitamin C	0.00493242	0.0881308
Lachnospiraceae;g	Nutrition	vitamin D	0.00228581	0.0937808
Lachnospiraceae;g	Nutrition	vegetable fat	0.816436	0.00730017
Lachnospiraceae;g	Nutrition	vitamin K	0.0011884	0.100112
Lachnospiraceae;g	Nutrition	vegetable protein	0.168026	0.0430053
Lachnospiraceae;g	Nutrition	water soluble dietary fiber	2.35815e-05	0.133015
Lachnospiraceae;g	Nutrition	zinc	0.0647688	0.0564924
Blautia	Nutrition	animal fat	0.18487	0.0405793
Blautia	Nutrition	alcohol	0.111428	0.0492847
Blautia	Nutrition	animal protein	0.108509	0.0491054
Blautia	Nutrition	ash content	0.427934	0.0245862
Blautia	Nutrition	α-tocopherol	0.915871	0.00329323
Blautia	Nutrition	β-carotene equivalent	0.55506	-0.0183625
Blautia	Nutrition	calcium	0.201029	0.040176
Blautia	Nutrition	cholesterol	0.206529	0.0387036
Blautia	Nutrition	carbohydrate	0.00150389	-0.0977569
Blautia	Nutrition	copper	0.627649	0.0149995
Blautia	Nutrition	energy	0.195472	-0.043037
Blautia	Nutrition	fat	0.125278	0.0476867
Blautia	Nutrition	iron	0.234299	0.0371851
Blautia	Nutrition	folic acid	0.619908	0.0154479
Blautia	Nutrition	potassium	0.621668	0.0155676
Blautia	Nutrition	monounsaturated fatty acid	0.165718	0.0430623
Blautia	Nutrition	magnesium	0.208434	0.0396309
Blautia	Nutrition	manganese	0.926828	-0.00281719
Blautia	Nutrition	n-3 fatty acid	0.0960337	0.051157
Blautia	Nutrition	n-6 fatty acid	0.0871401	0.0528747
Blautia	Nutrition	sodium	0.699563	0.0118487
Blautia	Nutrition	niacin	0.237619	0.0364054
Blautia	Nutrition	insoluble dietary fiber	0.408845	-0.0259448
Blautia	Nutrition	pantothenic acid	0.145336	0.0449535
Blautia	Nutrition	polyunsaturated fatty acid	0.0697005	0.0559828
Blautia	Nutrition	phosphorus	0.0917126	0.0523613
Blautia	Nutrition	protein	0.126846	0.0469082
Blautia	Nutrition	retinol equivalent	0.876781	-0.00474549
Blautia	Nutrition	retinol	0.863602	0.00528176
Blautia	Nutrition	saturated fatty acid	0.350288	0.029072
Blautia	Nutrition	salt equivalent	0.717608	0.0111045
Blautia	Nutrition	total dietary fiber	0.555839	-0.0185465
Blautia	Nutrition	vitamin B1	0.613724	0.0157337
Blautia	Nutrition	vitamin B12	0.600812	0.0160936
Blautia	Nutrition	vitamin B2	0.0771152	0.0548758
Blautia	Nutrition	vitamin B6	0.456124	0.0230999
Blautia	Nutrition	vitamin C	0.239374	-0.0369117
Blautia	Nutrition	vitamin D	0.301272	0.0318192
Blautia	Nutrition	vegetable fat	0.322355	0.0310929
Blautia	Nutrition	vitamin K	0.0581531	0.0585618
Blautia	Nutrition	vegetable protein	0.868551	-0.00516135
Blautia	Nutrition	water soluble dietary fiber	0.507742	-0.0209086
Blautia	Nutrition	zinc	0.159275	0.0430369
Coprococcus	Nutrition	animal fat	0.0917337	0.0513066
Coprococcus	Nutrition	alcohol	0.279034	-0.0333379
Coprococcus	Nutrition	animal protein	0.0255031	0.0679208
Coprococcus	Nutrition	ash content	9.7177e-05	0.11979
Coprococcus	Nutrition	α-tocopherol	0.00133982	0.0991866
Coprococcus	Nutrition	β-carotene equivalent	0.0374979	0.0642996
Coprococcus	Nutrition	calcium	6.27169e-05	0.124631
Coprococcus	Nutrition	cholesterol	0.00786603	0.0808727
Coprococcus	Nutrition	carbohydrate	0.236335	-0.0363421
Coprococcus	Nutrition	copper	0.000772182	0.103133
Coprococcus	Nutrition	energy	0.0306334	-0.0714139
Coprococcus	Nutrition	fat	0.045232	0.0619172
Coprococcus	Nutrition	iron	0.000255657	0.11336
Coprococcus	Nutrition	folic acid	0.000377893	0.109784
Coprococcus	Nutrition	potassium	1.08259e-05	0.137404
Coprococcus	Nutrition	monounsaturated fatty acid	0.22192	0.0377374
Coprococcus	Nutrition	magnesium	7.10658e-06	0.14007
Coprococcus	Nutrition	manganese	0.780693	0.00849258
Coprococcus	Nutrition	n-3 fatty acid	0.00708268	0.0822184
Coprococcus	Nutrition	n-6 fatty acid	0.0306571	0.066406
Coprococcus	Nutrition	sodium	0.0377476	0.0633679
Coprococcus	Nutrition	niacin	0.00859959	0.0804409
Coprococcus	Nutrition	insoluble dietary fiber	0.000352666	0.111297
Coprococcus	Nutrition	pantothenic acid	2.64023e-05	0.128533
Coprococcus	Nutrition	polyunsaturated fatty acid	0.0142026	0.0752081
Coprococcus	Nutrition	phosphorus	3.55872e-05	0.12722
Coprococcus	Nutrition	protein	0.00189214	0.0947559
Coprococcus	Nutrition	retinol equivalent	0.0342174	0.0643767
Coprococcus	Nutrition	retinol	0.202607	0.0389395
Coprococcus	Nutrition	saturated fatty acid	0.152583	0.0442613
Coprococcus	Nutrition	salt equivalent	0.0392516	0.0628815
Coprococcus	Nutrition	total dietary fiber	0.000181293	0.116839
Coprococcus	Nutrition	vitamin B1	0.0125196	0.0772907
Coprococcus	Nutrition	vitamin B12	0.0711176	0.0551592
Coprococcus	Nutrition	vitamin B2	0.0002771	0.111971
Coprococcus	Nutrition	vitamin B6	0.00310469	0.0909718
Coprococcus	Nutrition	vitamin C	0.00735517	0.0835026
Coprococcus	Nutrition	vitamin D	0.00422201	0.0874272
Coprococcus	Nutrition	vegetable fat	0.180201	0.0418607
Coprococcus	Nutrition	vitamin K	5.03475e-05	0.124233
Coprococcus	Nutrition	vegetable protein	0.032018	0.0664226
Coprococcus	Nutrition	water soluble dietary fiber	2.92814e-05	0.130653
Coprococcus	Nutrition	zinc	0.0206095	0.070333
Dorea	Nutrition	animal fat	0.726624	0.0106795
Dorea	Nutrition	alcohol	0.000838387	0.102958
Dorea	Nutrition	animal protein	0.670691	0.0129869
Dorea	Nutrition	ash content	0.167092	-0.042738
Dorea	Nutrition	α-tocopherol	0.641344	-0.0144878
Dorea	Nutrition	β-carotene equivalent	0.967375	-0.00126969
Dorea	Nutrition	calcium	0.224339	-0.0380922
Dorea	Nutrition	cholesterol	0.842109	-0.00609153
Dorea	Nutrition	carbohydrate	0.00132088	-0.0986769
Dorea	Nutrition	copper	0.0124888	-0.0769626
Dorea	Nutrition	energy	0.495544	0.0226108
Dorea	Nutrition	fat	0.785231	0.00846186
Dorea	Nutrition	iron	0.354963	-0.0288572
Dorea	Nutrition	folic acid	0.523153	-0.0198398
Dorea	Nutrition	potassium	0.0915007	-0.0530795
Dorea	Nutrition	monounsaturated fatty acid	0.40513	0.025811
Dorea	Nutrition	magnesium	0.176346	-0.0424981
Dorea	Nutrition	manganese	0.0974405	-0.0506923
Dorea	Nutrition	n-3 fatty acid	0.48572	0.0213891
Dorea	Nutrition	n-6 fatty acid	0.921044	0.00305864
Dorea	Nutrition	sodium	0.461422	-0.0225588
Dorea	Nutrition	niacin	0.653915	0.0137926
Dorea	Nutrition	insoluble dietary fiber	0.0175331	-0.074357
Dorea	Nutrition	pantothenic acid	0.163499	-0.0429172
Dorea	Nutrition	polyunsaturated fatty acid	0.797158	0.00792055
Dorea	Nutrition	phosphorus	0.301828	-0.0319976
Dorea	Nutrition	protein	0.436322	-0.0238721
Dorea	Nutrition	retinol equivalent	0.162032	0.0426774
Dorea	Nutrition	retinol	0.0851912	0.0527639
Dorea	Nutrition	saturated fatty acid	0.766656	-0.00921685
Dorea	Nutrition	salt equivalent	0.458176	-0.0227232
Dorea	Nutrition	total dietary fiber	0.015106	-0.0762301
Dorea	Nutrition	vitamin B1	0.223212	-0.0378677
Dorea	Nutrition	vitamin B12	0.228654	0.0369318
Dorea	Nutrition	vitamin B2	0.521074	-0.0198873
Dorea	Nutrition	vitamin B6	0.834451	-0.00646395
Dorea	Nutrition	vitamin C	0.0602746	-0.0587767
Dorea	Nutrition	vitamin D	0.71168	-0.0113531
Dorea	Nutrition	vegetable fat	0.954998	0.00176933
Dorea	Nutrition	vitamin K	0.535825	-0.0191082
Dorea	Nutrition	vegetable protein	0.00349232	-0.0906951
Dorea	Nutrition	water soluble dietary fiber	0.0113741	-0.0795992
Dorea	Nutrition	zinc	0.436454	-0.0237472
Lachnospiraceae;Other	Nutrition	animal fat	0.246721	0.0353561
Lachnospiraceae;Other	Nutrition	alcohol	0.49767	-0.0209487
Lachnospiraceae;Other	Nutrition	animal protein	0.0843336	0.0526602
Lachnospiraceae;Other	Nutrition	ash content	0.0867264	0.052949
Lachnospiraceae;Other	Nutrition	α-tocopherol	0.148245	0.0449244
Lachnospiraceae;Other	Nutrition	β-carotene equivalent	0.111555	0.0493446
Lachnospiraceae;Other	Nutrition	calcium	0.0916871	0.0528316
Lachnospiraceae;Other	Nutrition	cholesterol	0.230671	0.0366255
Lachnospiraceae;Other	Nutrition	carbohydrate	0.330213	-0.0299702
Lachnospiraceae;Other	Nutrition	copper	0.0103145	0.0789857
Lachnospiraceae;Other	Nutrition	energy	0.558608	-0.0193971
Lachnospiraceae;Other	Nutrition	fat	0.165385	0.0430354
Lachnospiraceae;Other	Nutrition	iron	0.0405473	0.0638147
Lachnospiraceae;Other	Nutrition	folic acid	0.0897928	0.0526595
Lachnospiraceae;Other	Nutrition	potassium	0.00293062	0.093397
Lachnospiraceae;Other	Nutrition	monounsaturated fatty acid	0.206099	0.0391742
Lachnospiraceae;Other	Nutrition	magnesium	0.00858407	0.0824702
Lachnospiraceae;Other	Nutrition	manganese	0.45665	0.0227681
Lachnospiraceae;Other	Nutrition	n-3 fatty acid	0.0578403	0.05813
Lachnospiraceae;Other	Nutrition	n-6 fatty acid	0.117066	0.0483108
Lachnospiraceae;Other	Nutrition	sodium	0.959888	0.00153993
Lachnospiraceae;Other	Nutrition	niacin	0.0485249	0.060609
Lachnospiraceae;Other	Nutrition	insoluble dietary fiber	0.0192375	0.0732472
Lachnospiraceae;Other	Nutrition	pantothenic acid	0.0013443	0.098517
Lachnospiraceae;Other	Nutrition	polyunsaturated fatty acid	0.0783325	0.0541857
Lachnospiraceae;Other	Nutrition	phosphorus	0.0225065	0.0706076
Lachnospiraceae;Other	Nutrition	protein	0.0258941	0.0682188
Lachnospiraceae;Other	Nutrition	retinol equivalent	0.370998	0.0272993
Lachnospiraceae;Other	Nutrition	retinol	0.921434	0.00302391
Lachnospiraceae;Other	Nutrition	saturated fatty acid	0.621125	0.0153434
Lachnospiraceae;Other	Nutrition	salt equivalent	0.961607	0.00147396
Lachnospiraceae;Other	Nutrition	total dietary fiber	0.0105845	0.0801427
Lachnospiraceae;Other	Nutrition	vitamin B1	0.00895673	0.0811177
Lachnospiraceae;Other	Nutrition	vitamin B12	0.448148	0.0232637
Lachnospiraceae;Other	Nutrition	vitamin B2	0.0204342	0.0717307
Lachnospiraceae;Other	Nutrition	vitamin B6	0.0236613	0.0698622
Lachnospiraceae;Other	Nutrition	vitamin C	0.123935	0.0481206
Lachnospiraceae;Other	Nutrition	vitamin D	0.211882	0.0383166
Lachnospiraceae;Other	Nutrition	vegetable fat	0.347691	0.0294232
Lachnospiraceae;Other	Nutrition	vitamin K	0.0071235	0.0828789
Lachnospiraceae;Other	Nutrition	vegetable protein	0.214638	0.0385784
Lachnospiraceae;Other	Nutrition	water soluble dietary fiber	0.00560208	0.0870555
Lachnospiraceae;Other	Nutrition	zinc	0.0101957	0.0782515
Ruminococcaceae;g	Nutrition	animal fat	0.000228722	0.111143
Ruminococcaceae;g	Nutrition	alcohol	2.03131e-05	-0.129911
Ruminococcaceae;g	Nutrition	animal protein	6.12877e-05	0.120799
Ruminococcaceae;g	Nutrition	ash content	6.97858e-06	0.137118
Ruminococcaceae;g	Nutrition	α-tocopherol	0.00013866	0.116997
Ruminococcaceae;g	Nutrition	β-carotene equivalent	0.00346299	0.0897097
Ruminococcaceae;g	Nutrition	calcium	9.53693e-08	0.164632
Ruminococcaceae;g	Nutrition	cholesterol	0.000288624	0.109476
Ruminococcaceae;g	Nutrition	carbohydrate	0.82869	0.00660168
Ruminococcaceae;g	Nutrition	copper	7.53771e-09	0.175226
Ruminococcaceae;g	Nutrition	energy	0.22256	-0.0400747
Ruminococcaceae;g	Nutrition	fat	0.00152529	0.0972677
Ruminococcaceae;g	Nutrition	iron	1.5491e-07	0.161115
Ruminococcaceae;g	Nutrition	folic acid	1.21368e-05	0.134069
Ruminococcaceae;g	Nutrition	potassium	9.65021e-10	0.188985
Ruminococcaceae;g	Nutrition	monounsaturated fatty acid	0.0367347	0.0640902
Ruminococcaceae;g	Nutrition	magnesium	1.01421e-08	0.177053
Ruminococcaceae;g	Nutrition	manganese	0.14698	0.043944
Ruminococcaceae;g	Nutrition	n-3 fatty acid	0.000661594	0.103212
Ruminococcaceae;g	Nutrition	n-6 fatty acid	0.0637571	0.0566197
Ruminococcaceae;g	Nutrition	sodium	0.135222	0.0453033
Ruminococcaceae;g	Nutrition	niacin	0.000981502	0.100181
Ruminococcaceae;g	Nutrition	insoluble dietary fiber	4.04019e-06	0.142399
Ruminococcaceae;g	Nutrition	pantothenic acid	1.92773e-10	0.192498
Ruminococcaceae;g	Nutrition	polyunsaturated fatty acid	0.016775	0.0729045
Ruminococcaceae;g	Nutrition	phosphorus	3.46836e-09	0.179912
Ruminococcaceae;g	Nutrition	protein	3.9818e-08	0.165667
Ruminococcaceae;g	Nutrition	retinol equivalent	0.0119708	0.0758961
Ruminococcaceae;g	Nutrition	retinol	0.21926	0.0373131
Ruminococcaceae;g	Nutrition	saturated fatty acid	0.00123234	0.0991687
Ruminococcaceae;g	Nutrition	salt equivalent	0.132061	0.0456744
Ruminococcaceae;g	Nutrition	total dietary fiber	1.76161e-06	0.147921
Ruminococcaceae;g	Nutrition	vitamin B1	7.69216e-09	0.176517
Ruminococcaceae;g	Nutrition	vitamin B12	0.00187178	0.0943194
Ruminococcaceae;g	Nutrition	vitamin B2	8.87086e-09	0.1752
Ruminococcaceae;g	Nutrition	vitamin B6	2.74642e-06	0.14291
Ruminococcaceae;g	Nutrition	vitamin C	1.09951e-05	0.135738
Ruminococcaceae;g	Nutrition	vitamin D	0.00189066	0.0943195
Ruminococcaceae;g	Nutrition	vegetable fat	0.289993	0.0328531
Ruminococcaceae;g	Nutrition	vitamin K	1.38613e-05	0.132283
Ruminococcaceae;g	Nutrition	vegetable protein	0.000299488	0.111095
Ruminococcaceae;g	Nutrition	water soluble dietary fiber	1.31357e-07	0.163562
Ruminococcaceae;g	Nutrition	zinc	2.44735e-08	0.167372
Faecalibacterium	Nutrition	animal fat	0.37542	0.0269827
Faecalibacterium	Nutrition	alcohol	0.0125828	-0.0767645
Faecalibacterium	Nutrition	animal protein	0.0282669	0.0667077
Faecalibacterium	Nutrition	ash content	0.000756179	0.103626
Faecalibacterium	Nutrition	α-tocopherol	5.86578e-05	0.124099
Faecalibacterium	Nutrition	β-carotene equivalent	0.000314958	0.111136
Faecalibacterium	Nutrition	calcium	9.78439e-06	0.13759
Faecalibacterium	Nutrition	cholesterol	0.0609696	0.0570664
Faecalibacterium	Nutrition	carbohydrate	0.817584	0.00708132
Faecalibacterium	Nutrition	copper	4.2427e-08	0.167364
Faecalibacterium	Nutrition	energy	0.729068	0.011455
Faecalibacterium	Nutrition	fat	0.0602456	0.058109
Faecalibacterium	Nutrition	iron	2.05555e-07	0.16053
Faecalibacterium	Nutrition	folic acid	1.62802e-06	0.147721
Faecalibacterium	Nutrition	potassium	2.83555e-09	0.184844
Faecalibacterium	Nutrition	monounsaturated fatty acid	0.184243	0.0410238
Faecalibacterium	Nutrition	magnesium	3.81889e-08	0.171136
Faecalibacterium	Nutrition	manganese	0.0298734	0.0661782
Faecalibacterium	Nutrition	n-3 fatty acid	0.011059	0.0775942
Faecalibacterium	Nutrition	n-6 fatty acid	0.0515338	0.0598328
Faecalibacterium	Nutrition	sodium	0.893578	0.00408473
Faecalibacterium	Nutrition	niacin	0.00650918	0.0832957
Faecalibacterium	Nutrition	insoluble dietary fiber	5.91066e-07	0.155123
Faecalibacterium	Nutrition	pantothenic acid	1.35461e-07	0.160852
Faecalibacterium	Nutrition	polyunsaturated fatty acid	0.0251679	0.0686873
Faecalibacterium	Nutrition	phosphorus	1.42406e-05	0.133504
Faecalibacterium	Nutrition	protein	0.000212236	0.112875
Faecalibacterium	Nutrition	retinol equivalent	0.0025748	0.0915518
Faecalibacterium	Nutrition	retinol	0.154498	0.0435121
Faecalibacterium	Nutrition	saturated fatty acid	0.316743	0.0309879
Faecalibacterium	Nutrition	salt equivalent	0.890251	0.00421335
Faecalibacterium	Nutrition	total dietary fiber	2.09198e-07	0.161526
Faecalibacterium	Nutrition	vitamin B1	1.16903e-07	0.163163
Faecalibacterium	Nutrition	vitamin B12	0.0477132	0.0605082
Faecalibacterium	Nutrition	vitamin B2	2.81064e-06	0.143972
Faecalibacterium	Nutrition	vitamin B6	1.90429e-06	0.146066
Faecalibacterium	Nutrition	vitamin C	3.06801e-08	0.17158
Faecalibacterium	Nutrition	vitamin D	0.0753841	0.0544026
Faecalibacterium	Nutrition	vegetable fat	0.0467325	0.0620925
Faecalibacterium	Nutrition	vitamin K	7.48443e-06	0.137162
Faecalibacterium	Nutrition	vegetable protein	0.000225858	0.114019
Faecalibacterium	Nutrition	water soluble dietary fiber	3.94435e-08	0.171246
Faecalibacterium	Nutrition	zinc	0.000113514	0.117006
Oscillospira	Nutrition	animal fat	0.0175142	0.0712131
Oscillospira	Nutrition	alcohol	0.57297	-0.0171179
Oscillospira	Nutrition	animal protein	0.00163413	0.0943121
Oscillospira	Nutrition	ash content	0.014315	0.0743737
Oscillospira	Nutrition	α-tocopherol	0.11846	0.0476878
Oscillospira	Nutrition	β-carotene equivalent	0.888237	0.00428669
Oscillospira	Nutrition	calcium	0.081098	0.0537134
Oscillospira	Nutrition	cholesterol	0.000119094	0.115225
Oscillospira	Nutrition	carbohydrate	0.010353	-0.077475
Oscillospira	Nutrition	copper	0.5879	-0.0164274
Oscillospira	Nutrition	energy	0.00578396	-0.0898167
Oscillospira	Nutrition	fat	0.00292009	0.0906148
Oscillospira	Nutrition	iron	0.136039	0.0456808
Oscillospira	Nutrition	folic acid	0.393708	0.0260391
Oscillospira	Nutrition	potassium	0.15109	0.0443801
Oscillospira	Nutrition	monounsaturated fatty acid	0.00185824	0.0946063
Oscillospira	Nutrition	magnesium	0.0880308	0.0526713
Oscillospira	Nutrition	manganese	0.280978	0.0324131
Oscillospira	Nutrition	n-3 fatty acid	0.0549069	0.0578278
Oscillospira	Nutrition	n-6 fatty acid	0.0943436	0.0506914
Oscillospira	Nutrition	sodium	0.0303542	0.0651079
Oscillospira	Nutrition	niacin	0.00164148	0.0949566
Oscillospira	Nutrition	insoluble dietary fiber	0.205126	-0.039011
Oscillospira	Nutrition	pantothenic acid	0.246518	0.0350765
Oscillospira	Nutrition	polyunsaturated fatty acid	0.0638744	0.0560653
Oscillospira	Nutrition	phosphorus	0.0111472	0.0771868
Oscillospira	Nutrition	protein	0.0068994	0.0812829
Oscillospira	Nutrition	retinol equivalent	0.421012	0.0241395
Oscillospira	Nutrition	retinol	0.3832	0.0262782
Oscillospira	Nutrition	saturated fatty acid	0.0101457	0.0783375
Oscillospira	Nutrition	salt equivalent	0.0310582	0.0648367
Oscillospira	Nutrition	total dietary fiber	0.202824	-0.0392985
Oscillospira	Nutrition	vitamin B1	0.216036	0.0377917
Oscillospira	Nutrition	vitamin B12	0.0802095	0.0527169
Oscillospira	Nutrition	vitamin B2	0.00818083	0.0804078
Oscillospira	Nutrition	vitamin B6	0.41013	0.0250276
Oscillospira	Nutrition	vitamin C	0.535003	-0.0190847
Oscillospira	Nutrition	vitamin D	0.153851	0.0430228
Oscillospira	Nutrition	vegetable fat	0.0334812	0.0654354
Oscillospira	Nutrition	vitamin K	0.865889	0.00512185
Oscillospira	Nutrition	vegetable protein	0.301139	-0.0316044
Oscillospira	Nutrition	water soluble dietary fiber	0.163197	-0.0431354
Oscillospira	Nutrition	zinc	0.0258385	0.0667561
Ruminococcus	Nutrition	animal fat	0.183541	0.0400739
Ruminococcus	Nutrition	alcohol	0.13411	-0.0456701
Ruminococcus	Nutrition	animal protein	0.062606	0.0560788
Ruminococcus	Nutrition	ash content	0.00910701	0.0795217
Ruminococcus	Nutrition	α-tocopherol	0.0608569	0.0574892
Ruminococcus	Nutrition	β-carotene equivalent	0.123049	0.0472155
Ruminococcus	Nutrition	calcium	0.00225438	0.0943238
Ruminococcus	Nutrition	cholesterol	0.0222518	0.0689044
Ruminococcus	Nutrition	carbohydrate	0.590036	-0.0163759
Ruminococcus	Nutrition	copper	0.031214	0.0655249
Ruminococcus	Nutrition	energy	0.216407	-0.0404617
Ruminococcus	Nutrition	fat	0.0737449	0.0547555
Ruminococcus	Nutrition	iron	0.00478276	0.0867126
Ruminococcus	Nutrition	folic acid	0.00776638	0.0815015
Ruminococcus	Nutrition	potassium	0.000125394	0.118718
Ruminococcus	Nutrition	monounsaturated fatty acid	0.116586	0.0479941
Ruminococcus	Nutrition	magnesium	0.000513307	0.107488
Ruminococcus	Nutrition	manganese	0.134973	0.0451223
Ruminococcus	Nutrition	n-3 fatty acid	0.147124	0.043879
Ruminococcus	Nutrition	n-6 fatty acid	0.180828	0.0407344
Ruminococcus	Nutrition	sodium	0.579592	0.0167458
Ruminococcus	Nutrition	niacin	0.00558226	0.0839896
Ruminococcus	Nutrition	insoluble dietary fiber	0.0291062	0.0674214
Ruminococcus	Nutrition	pantothenic acid	0.00101994	0.0996394
Ruminococcus	Nutrition	polyunsaturated fatty acid	0.144088	0.0444001
Ruminococcus	Nutrition	phosphorus	0.00294931	0.0907535
Ruminococcus	Nutrition	protein	0.0102898	0.0775463
Ruminococcus	Nutrition	retinol equivalent	0.567721	0.0172174
Ruminococcus	Nutrition	retinol	0.784244	-0.00828774
Ruminococcus	Nutrition	saturated fatty acid	0.175603	0.0414965
Ruminococcus	Nutrition	salt equivalent	0.580241	0.0167176
Ruminococcus	Nutrition	total dietary fiber	0.0244065	0.0696939
Ruminococcus	Nutrition	vitamin B1	0.00225713	0.0935287
Ruminococcus	Nutrition	vitamin B12	0.423379	0.0242418
Ruminococcus	Nutrition	vitamin B2	0.000114884	0.117557
Ruminococcus	Nutrition	vitamin B6	0.00854116	0.080139
Ruminococcus	Nutrition	vitamin C	0.015201	0.0749038
Ruminococcus	Nutrition	vitamin D	0.507689	0.0200791
Ruminococcus	Nutrition	vegetable fat	0.167109	0.0427271
Ruminococcus	Nutrition	vitamin K	0.0152028	0.0738378
Ruminococcus	Nutrition	vegetable protein	0.0832645	0.0531456
Ruminococcus	Nutrition	water soluble dietary fiber	0.015515	0.0751208
Ruminococcus	Nutrition	zinc	0.00924401	0.0782707
Clostridiales;Other	Nutrition	animal fat	0.814506	-0.00717656
Clostridiales;Other	Nutrition	alcohol	0.519558	0.0199312
Clostridiales;Other	Nutrition	animal protein	0.531477	-0.0191377
Clostridiales;Other	Nutrition	ash content	0.950813	-0.00191164
Clostridiales;Other	Nutrition	α-tocopherol	0.277936	-0.0337829
Clostridiales;Other	Nutrition	β-carotene equivalent	0.338256	-0.0297619
Clostridiales;Other	Nutrition	calcium	0.782499	-0.00866929
Clostridiales;Other	Nutrition	cholesterol	0.568384	-0.0174669
Clostridiales;Other	Nutrition	carbohydrate	0.983332	-0.000644366
Clostridiales;Other	Nutrition	copper	0.478145	-0.0219123
Clostridiales;Other	Nutrition	energy	0.0564659	-0.0633225
Clostridiales;Other	Nutrition	fat	0.74823	-0.00998039
Clostridiales;Other	Nutrition	iron	0.60917	-0.0159737
Clostridiales;Other	Nutrition	folic acid	0.865478	-0.00527159
Clostridiales;Other	Nutrition	potassium	0.933294	0.00263811
Clostridiales;Other	Nutrition	monounsaturated fatty acid	0.917196	-0.00322835
Clostridiales;Other	Nutrition	magnesium	0.732969	-0.0107428
Clostridiales;Other	Nutrition	manganese	0.10329	0.0498968
Clostridiales;Other	Nutrition	n-3 fatty acid	0.124344	-0.0471951
Clostridiales;Other	Nutrition	n-6 fatty acid	0.610819	-0.0157246
Clostridiales;Other	Nutrition	sodium	0.9391	-0.00234362
Clostridiales;Other	Nutrition	niacin	0.607502	-0.0158234
Clostridiales;Other	Nutrition	insoluble dietary fiber	0.626402	-0.0152789
Clostridiales;Other	Nutrition	pantothenic acid	0.841612	0.00616612
Clostridiales;Other	Nutrition	polyunsaturated fatty acid	0.415981	-0.0250971
Clostridiales;Other	Nutrition	phosphorus	0.42966	-0.024511
Clostridiales;Other	Nutrition	protein	0.417714	-0.0248865
Clostridiales;Other	Nutrition	retinol equivalent	0.601122	-0.0159845
Clostridiales;Other	Nutrition	retinol	0.965874	-0.00131417
Clostridiales;Other	Nutrition	saturated fatty acid	0.801897	0.00780328
Clostridiales;Other	Nutrition	salt equivalent	0.94482	-0.00212321
Clostridiales;Other	Nutrition	total dietary fiber	0.582459	-0.017295
Clostridiales;Other	Nutrition	vitamin B1	0.877793	-0.00478871
Clostridiales;Other	Nutrition	vitamin B12	0.181412	-0.0410524
Clostridiales;Other	Nutrition	vitamin B2	0.473161	0.022262
Clostridiales;Other	Nutrition	vitamin B6	0.549229	-0.0185477
Clostridiales;Other	Nutrition	vitamin C	0.570212	0.0177992
Clostridiales;Other	Nutrition	vitamin D	0.114264	-0.0485518
Clostridiales;Other	Nutrition	vegetable fat	0.8007	-0.00792564
Clostridiales;Other	Nutrition	vitamin K	0.803521	-0.00768951
Clostridiales;Other	Nutrition	vegetable protein	0.647334	-0.0142529
Clostridiales;Other	Nutrition	water soluble dietary fiber	0.634293	-0.0150028
Clostridiales;Other	Nutrition	zinc	0.420048	-0.0246396
[Eubacterium]	Nutrition	animal fat	0.459404	-0.0225957
[Eubacterium]	Nutrition	alcohol	0.0422566	0.0627114
[Eubacterium]	Nutrition	animal protein	0.337939	-0.0292616
[Eubacterium]	Nutrition	ash content	0.0546792	-0.0594091
[Eubacterium]	Nutrition	α-tocopherol	0.000883889	-0.103149
[Eubacterium]	Nutrition	β-carotene equivalent	0.000957441	-0.102262
[Eubacterium]	Nutrition	calcium	0.00618924	-0.0856985
[Eubacterium]	Nutrition	cholesterol	0.43373	-0.0239351
[Eubacterium]	Nutrition	carbohydrate	0.529851	-0.0193481
[Eubacterium]	Nutrition	copper	0.133427	-0.0462781
[Eubacterium]	Nutrition	energy	0.367814	-0.029875
[Eubacterium]	Nutrition	fat	0.146775	-0.0450335
[Eubacterium]	Nutrition	iron	0.0764864	-0.0552317
[Eubacterium]	Nutrition	folic acid	0.00918015	-0.0808293
[Eubacterium]	Nutrition	potassium	0.00225066	-0.0959418
[Eubacterium]	Nutrition	monounsaturated fatty acid	0.192938	-0.0403549
[Eubacterium]	Nutrition	magnesium	0.0502528	-0.0615054
[Eubacterium]	Nutrition	manganese	0.0723928	-0.0549431
[Eubacterium]	Nutrition	n-3 fatty acid	0.0926518	-0.051563
[Eubacterium]	Nutrition	n-6 fatty acid	0.612242	-0.0156398
[Eubacterium]	Nutrition	sodium	0.663999	-0.013306
[Eubacterium]	Nutrition	niacin	0.405093	-0.0256094
[Eubacterium]	Nutrition	insoluble dietary fiber	0.00111921	-0.101887
[Eubacterium]	Nutrition	pantothenic acid	0.202614	-0.0392454
[Eubacterium]	Nutrition	polyunsaturated fatty acid	0.395428	-0.0261829
[Eubacterium]	Nutrition	phosphorus	0.0443855	-0.0622571
[Eubacterium]	Nutrition	protein	0.168228	-0.042243
[Eubacterium]	Nutrition	retinol equivalent	0.767076	-0.00904419
[Eubacterium]	Nutrition	retinol	0.0950208	0.0511751
[Eubacterium]	Nutrition	saturated fatty acid	0.218503	-0.0382047
[Eubacterium]	Nutrition	salt equivalent	0.664215	-0.0132973
[Eubacterium]	Nutrition	total dietary fiber	0.00205516	-0.0966099
[Eubacterium]	Nutrition	vitamin B1	0.0177021	-0.0736629
[Eubacterium]	Nutrition	vitamin B12	0.316995	-0.0307007
[Eubacterium]	Nutrition	vitamin B2	0.112076	-0.0492181
[Eubacterium]	Nutrition	vitamin B6	0.0253021	-0.0690968
[Eubacterium]	Nutrition	vitamin C	0.000907096	-0.103612
[Eubacterium]	Nutrition	vitamin D	0.261977	-0.0344461
[Eubacterium]	Nutrition	vegetable fat	0.139486	-0.0463057
[Eubacterium]	Nutrition	vitamin K	0.112219	-0.0489926
[Eubacterium]	Nutrition	vegetable protein	0.301888	-0.0321134
[Eubacterium]	Nutrition	water soluble dietary fiber	0.00284633	-0.0937837
[Eubacterium]	Nutrition	zinc	0.22844	-0.0367443
Erysipelotrichaceae;g	Nutrition	animal fat	0.763562	0.00920505
Erysipelotrichaceae;g	Nutrition	alcohol	0.0114902	0.078142
Erysipelotrichaceae;g	Nutrition	animal protein	0.0551363	0.0586329
Erysipelotrichaceae;g	Nutrition	ash content	0.0376532	0.064378
Erysipelotrichaceae;g	Nutrition	α-tocopherol	0.047352	0.0617359
Erysipelotrichaceae;g	Nutrition	β-carotene equivalent	0.0118004	0.0781929
Erysipelotrichaceae;g	Nutrition	calcium	0.34739	0.0295155
Erysipelotrichaceae;g	Nutrition	cholesterol	0.498821	0.0207183
Erysipelotrichaceae;g	Nutrition	carbohydrate	0.00078635	-0.10333
Erysipelotrichaceae;g	Nutrition	copper	0.031627	0.0663569
Erysipelotrichaceae;g	Nutrition	energy	0.394821	-0.0282798
Erysipelotrichaceae;g	Nutrition	fat	0.641443	0.0144858
Erysipelotrichaceae;g	Nutrition	iron	0.00355772	0.0909366
Erysipelotrichaceae;g	Nutrition	folic acid	0.00457081	0.0881178
Erysipelotrichaceae;g	Nutrition	potassium	0.00783234	0.0837102
Erysipelotrichaceae;g	Nutrition	monounsaturated fatty acid	0.617795	0.0155
Erysipelotrichaceae;g	Nutrition	magnesium	0.00444403	0.0894452
Erysipelotrichaceae;g	Nutrition	manganese	0.716092	0.0111505
Erysipelotrichaceae;g	Nutrition	n-3 fatty acid	0.0138208	0.0755715
Erysipelotrichaceae;g	Nutrition	n-6 fatty acid	0.104742	0.0501204
Erysipelotrichaceae;g	Nutrition	sodium	0.262735	0.0343594
Erysipelotrichaceae;g	Nutrition	niacin	0.00513544	0.0860922
Erysipelotrichaceae;g	Nutrition	insoluble dietary fiber	0.040765	0.0641822
Erysipelotrichaceae;g	Nutrition	pantothenic acid	0.0116241	0.0777793
Erysipelotrichaceae;g	Nutrition	polyunsaturated fatty acid	0.0506855	0.060274
Erysipelotrichaceae;g	Nutrition	phosphorus	0.0493357	0.0609856
Erysipelotrichaceae;g	Nutrition	protein	0.0335649	0.0652339
Erysipelotrichaceae;g	Nutrition	retinol equivalent	0.0276799	0.0672775
Erysipelotrichaceae;g	Nutrition	retinol	0.265873	0.0341804
Erysipelotrichaceae;g	Nutrition	saturated fatty acid	0.198711	-0.0399755
Erysipelotrichaceae;g	Nutrition	salt equivalent	0.298633	0.0318896
Erysipelotrichaceae;g	Nutrition	total dietary fiber	0.0364904	0.0657552
Erysipelotrichaceae;g	Nutrition	vitamin B1	0.00891624	0.0813502
Erysipelotrichaceae;g	Nutrition	vitamin B12	0.0999371	0.050547
Erysipelotrichaceae;g	Nutrition	vitamin B2	0.0742798	0.0553809
Erysipelotrichaceae;g	Nutrition	vitamin B6	9.23543e-05	0.120711
Erysipelotrichaceae;g	Nutrition	vitamin C	0.0133541	0.0774958
Erysipelotrichaceae;g	Nutrition	vitamin D	0.103193	0.0501161
Erysipelotrichaceae;g	Nutrition	vegetable fat	0.683422	0.0128084
Erysipelotrichaceae;g	Nutrition	vitamin K	0.0111323	0.0783748
Erysipelotrichaceae;g	Nutrition	vegetable protein	0.595396	0.0165516
Erysipelotrichaceae;g	Nutrition	water soluble dietary fiber	0.032014	0.0675861
Erysipelotrichaceae;g	Nutrition	zinc	0.141474	0.0449325
Sutterella	Nutrition	animal fat	0.799959	-0.0076979
Sutterella	Nutrition	alcohol	0.0285986	0.06721
Sutterella	Nutrition	animal protein	0.953977	0.00175312
Sutterella	Nutrition	ash content	0.874101	-0.00487667
Sutterella	Nutrition	α-tocopherol	0.825291	0.00682806
Sutterella	Nutrition	β-carotene equivalent	0.544885	-0.01869
Sutterella	Nutrition	calcium	0.00976096	-0.0804701
Sutterella	Nutrition	cholesterol	0.705435	-0.0114954
Sutterella	Nutrition	carbohydrate	0.0464724	-0.0609344
Sutterella	Nutrition	copper	0.00613074	-0.0839503
Sutterella	Nutrition	energy	0.192221	-0.0430139
Sutterella	Nutrition	fat	0.834865	0.00643768
Sutterella	Nutrition	iron	0.174267	-0.0421417
Sutterella	Nutrition	folic acid	0.224667	-0.0375123
Sutterella	Nutrition	potassium	0.067036	-0.0572822
Sutterella	Nutrition	monounsaturated fatty acid	0.266592	0.0342506
Sutterella	Nutrition	magnesium	0.0842229	-0.0539594
Sutterella	Nutrition	manganese	0.753779	-0.00954667
Sutterella	Nutrition	n-3 fatty acid	0.402819	0.0255257
Sutterella	Nutrition	n-6 fatty acid	0.650389	0.0139081
Sutterella	Nutrition	sodium	0.108237	0.0489021
Sutterella	Nutrition	niacin	0.681363	0.0125627
Sutterella	Nutrition	insoluble dietary fiber	0.0489474	-0.0613254
Sutterella	Nutrition	pantothenic acid	0.00595948	-0.0841243
Sutterella	Nutrition	polyunsaturated fatty acid	0.56078	0.0178255
Sutterella	Nutrition	phosphorus	0.0647154	-0.0568989
Sutterella	Nutrition	protein	0.289252	-0.0323177
Sutterella	Nutrition	retinol equivalent	0.824739	-0.00672498
Sutterella	Nutrition	retinol	0.914763	0.0032651
Sutterella	Nutrition	saturated fatty acid	0.329808	-0.0300947
Sutterella	Nutrition	salt equivalent	0.111934	0.0483987
Sutterella	Nutrition	total dietary fiber	0.021031	-0.0720019
Sutterella	Nutrition	vitamin B1	0.142245	-0.045365
Sutterella	Nutrition	vitamin B12	0.832834	0.00644181
Sutterella	Nutrition	vitamin B2	0.02202	-0.0705024
Sutterella	Nutrition	vitamin B6	0.304626	-0.0315681
Sutterella	Nutrition	vitamin C	0.234821	-0.036981
Sutterella	Nutrition	vitamin D	0.798889	-0.00778337
Sutterella	Nutrition	vegetable fat	0.555235	0.0183932
Sutterella	Nutrition	vitamin K	0.0638515	-0.0568399
Sutterella	Nutrition	vegetable protein	0.00661468	-0.0838865
Sutterella	Nutrition	water soluble dietary fiber	0.00258428	-0.0941876
Sutterella	Nutrition	zinc	0.122496	-0.0468494
a Regression coefficient of a multiple regression analysis with age and sex
