# Supplementary material for: Genome-wide association studies and heritability analysis reveal the involvement of host genetics in the Japanese gut microbiota
Source: Commun Biol. 2020 Nov 18;3:686. doi: 10.1038/s42003-020-01416-z (PMC7674416; doi:10.1038/s42003-020-01416-z)
Supplement: Supplementary file 8 — Supplementary Data 6 [file 42003_2020_1416_MOESM8_ESM.xlsx]

## Sheet: Supplementary Data 6
Supplementary Data 6 Genome-wide suggestive SNPs associated with the microbiota parameters in sex-combined analysis.
Bacterial group/Diversity index		Sample	SNP	Chr	Positiona	Minor/major allele	MAFb	Effect size (SE)c	The proportion of variance explainedd	P-value	Overlapped Genee	Expression level in small intestine (glandular cells)f	Expression level in colon (endothelial cells)f	Expression level in colon (glandular cells)f	Expression level in colon (peripheral nerve/ganglion)f	Nearest Upstream Genee	Nearest Downstream Genee
Relative abundance
	Bifidobacterium	all	rs16858926	1	225156457	A/G	0.28	0.136 (0.029)	0.008	2.55e-06	DNAH14	-	+	-	-
	Bifidobacterium	all	rs669634	11	94021448	A/G	0.28	0.133 (0.029)	0.007	5.77e-06						RP11-680H20.2	FOLR4
	Bacteroides	all	rs6055485	20	8016252	C/T	0.31	-0.0403 (0.0086)	0.008	2.87e-06	RP5-971N18.3
	Bacteroides	all	rs11061269	12	131456449	A/G	0.04	-0.0902 (0.0197)	0.001	5.2e-06	GPR133
	Bacteroides	all	rs2964102	5	173763567	G/A	0.24	-0.0441 (0.0098)	0.007	7.6e-06	RP11-267A15.1
	Bacteroides	all	rs726236	2	79575187	G/A	0.36	-0.0374 (0.0083)	0.008	7.95e-06	CTNNA2	-	-	-	-
	Bacteroides	all	rs35423	12	115583800	T/C	0.46	0.0356 (0.0080)	0.010	8.45e-06						RP11-25E2.1	RP11-116D17.2
	Parabacteroides	all	rs8026207	15	96729928	T/C	0.33	-0.0598 (0.0127)	0.009	2.95e-06	NR2F2-AS1
	Parabacteroides	all	rs720475	7	144074929	A/G	0.01	-0.227 (0.049)	0.000	4.66e-06	ARHGEF5	+++	++	+++	++
	Prevotella	all	rs1524040	2	196256958	A/G	0.23	1.21 (0.25)	0.007	1.31e-06						AC010983.1	AC064834.1
	Prevotella	all	rs4529948	12	20218803	T/G	0.18	1.32 (0.28)	0.006	1.91e-06	RP11-664H17.1
	Prevotella	all	rs2101869	12	117171669	C/T	0.17	-1.28 (0.27)	0.005	3.01e-06	C12orf49	++	++	++
	Prevotella	all	rs6472494	8	70812050	G/A	0.24	-1.13 (0.24)	0.007	3.04e-06						RP11-159H10.1	RN7SL675P
	Prevotella	all	rs4293630	21	47445791	G/A	0.07	-1.96 (0.42)	0.003	3.18e-06						COL6A1	AP001476.2
	Prevotella	all	rs1365394	8	53926962	T/C	0.17	-1.34 (0.29)	0.005	3.35e-06						AC009800.1	AC016113.1
	Prevotella	all	rs6545786	2	60403018	T/C	0.23	1.11 (0.25)	0.006	7.27e-06						RP11-444A22.1	AC007381.3
	Prevotella	all	rs11057312	12	124122408	A/G	0.05	2.18 (0.49)	0.002	8.21e-06	GTF2H3	++	++	+++	++
	Prevotella	all	rs2421787	1	71195538	C/T	0.41	-0.962 (0.216)	0.009	9.25e-06	RP5-952N6.1
	Streptococcus	all	rs10275045	7	1920826	T/C	0.37	0.295 (0.065)	0.009	5.98e-06	MAD1L1	+++	+	++	++
	Streptococcus	all	rs928529	6	124142979	A/C	0.49	0.279 (0.062)	0.009	8.56e-06	NKAIN2
	Streptococcus	all	rs1395118	6	100791267	G/T	0.09	-0.488 (0.109)	0.003	8.63e-06						RP3-344J20.1	SIM1
	Clostridiaceae;g	all	rs10502971	18	50887961	A/G	0.04	0.371 (0.078)	0.001	2.55e-06	DCC	-	-	-	-
	Clostridiaceae;g	all	rs6786625	3	122713511	A/G	0.06	-0.313 (0.067)	0.002	3.37e-06	SEMA5B	-	-	-	-
	Clostridiales;f	all	rs1448221	4	113779891	C/A	0.18	0.202 (0.041)	0.006	8.52e-07	ANK2	-	-	-	+++
	Clostridiales;f	all	rs2139123	2	57677416	A/C	0.27	-0.165 (0.035)	0.007	3.39e-06						RP11-127H13.1	SNORD78
	Clostridiales;f	all	rs4926623	1	54664921	A/G	0.42	-0.149 (0.032)	0.008	3.99e-06	RP11-446E24.4,CYB5RL,MRPL37	+++ (CYB5RL), ++ (MRPL37)	++ (CYB5RL), + (MRPL37)	++ (CYB5RL), ++ (MRPL37)	- (CYB5RL), ++ (MRPL37)
	Clostridiales;f	all	rs885244	7	45498400	C/T	0.19	-0.172 (0.039)	0.005	9.03e-06						ELK1P1	AC073325.1
	Clostridiales;f	all	rs10978620	9	109507545	T/C	0.13	-0.206 (0.046)	0.004	9.3e-06						RP11-308N19.5	RNA5SP292
	[Ruminococcus]	all	rs17106647	1	81998027	T/C	0.25	-0.219 (0.048)	0.007	5.55e-06	LPHN2,RP5-837I24.2						LPHN2,RP5-837I24.2
	[Ruminococcus]	all	rs17020327	1	213420895	C/T	0.20	0.267 (0.054)	0.006	9.92e-07	RPS6KC1	++	-	+++			RPS6KC1
	[Ruminococcus]	all	rs11721107	3	191897771	T/C	0.05	0.437 (0.092)	0.002	2.14e-06	FGF12						FGF12
	[Ruminococcus]	all	rs10512804	5	5689218	C/T	0.10	0.343 (0.070)	0.003	9.99e-07						KIAA0947
	[Ruminococcus]	all	rs11133838	5	16254310	G/A	0.18	0.237 (0.051)	0.005	4.39e-06						NACAP6
	Lachnospiraceae;g	all	rs11962845	6	132397902	G/A	0.09	-0.0761 (0.0150)	0.004	4.77e-07	RP11-69I8.3
	Lachnospiraceae;g	all	rs7521798	1	206986926	C/T	0.07	-0.0785 (0.0169)	0.003	3.57e-06	IL19
	Blautia	all	rs7973861	12	125519677	C/A	0.16	-0.0944 (0.0188)	0.006	5.93e-07						BRI3BP	RP11-158L12.2
	Blautia	all	rs5753231	22	31003069	T/C	0.13	0.0980 (0.0211)	0.004	3.67e-06	PES1,TCN2	++ (PES1)		++ (PES1)
	Blautia	all	rs11649622	16	83605265	A/G	0.17	0.0876 (0.0192)	0.005	5.74e-06	CDH13	-	-	-	-
	Blautia	all	rs17078639	18	65845649	A/G	0.25	-0.0719 (0.0159)	0.007	7.04e-06						RP11-526H11.1	RP11-421N8.2
	Blautia	all	rs10955457	8	108537188	A/G	0.48	0.0631 (0.0140)	0.009	7.48e-06						ANGPT1	PGAM1P13
	Blautia	all	rs9934899	16	8470582	G/A	0.06	0.141 (0.031)	0.002	7.59e-06						RP11-568A19.1	RP11-483K5.2
	Coprococcus	all	rs2679876	2	105938107	A/G	0.26	0.0386 (0.0084)	0.007	4.41e-06	TGFBRAP1	+	+	+	-
	Coprococcus	all	rs10770678	12	20770578	A/G	0.01	-0.157 (0.035)	0.000	6.38e-06	PDE3A	++	+++	+++	+
	Coprococcus	all	rs17793314	3	84072534	G/A	0.35	-0.0346 (0.0077)	0.007	8.4e-06						SRRM1P2	AC108696.1
	Coprococcus	all	rs1448221	4	113779891	C/A	0.18	0.0436 (0.0098)	0.005	8.56e-06	ANK2	-	-	-	+++
	Dorea	all	rs17068729	8	3904006	A/G	0.34	-0.0367 (0.0074)	0.011	7.25e-07	CSMD1
	Dorea	all	rs10819824	9	103514183	C/T	0.05	-0.0744 (0.0159)	0.002	3.31e-06						RP11-394D2.1	RP11-62L10.1
	Dorea	all	rs6462986	7	40653684	A/G	0.22	0.0378 (0.0083)	0.006	6.5e-06	SUGCT	++	+	++
	Dorea	all	rs198188	16	24136201	A/G	0.36	0.0317 (0.0071)	0.008	9.5e-06	PRKCB	-	-	-
	Lachnospiraceae;Other	all	rs3134467	8	105979256	G/A	0.28	-0.0559 (0.0122)	0.008	5.42e-06	RP11-127H5.1
	Lachnospiraceae;Other	all	rs17621014	7	140155800	T/C	0.08	-0.0922 (0.0206)	0.003	8.15e-06	MKRN1
	Ruminococcaceae;g	all	rs4703613	5	73108573	A/G	0.23	0.0686 (0.0144)	0.006	2.18e-06	ARHGEF28	++	-	+	++
	Ruminococcaceae;g	all	rs1830888	10	45339904	T/G	0.10	-0.0959 (0.0204)	0.003	2.96e-06	TMEM72-AS1
	Ruminococcaceae;g	all	rs9852867	3	189969372	T/G	0.30	0.0625 (0.0134)	0.006	3.53e-06						NMNAT1P3	CLDN1
	Ruminococcaceae;g	all	rs1393270	5	13755672	C/A	0.23	-0.0677 (0.0148)	0.006	5.52e-06	DNAH5	-	-	-	-
	Ruminococcaceae;g	all	rs4709026	6	164362833	T/C	0.17	-0.0717 (0.0159)	0.004	7.54e-06						RN7SL366P	RP1-155D22.2
	Ruminococcaceae;g	all	rs12625552	20	16408272	G/A	0.06	-0.114 (0.026)	0.002	9.62e-06	KIF16B	+++	++	+++	++
	Faecalibacterium	all	rs1460148	4	137707853	A/G	0.50	0.0524 (0.0107)	0.010	1.1e-06						AC093875.1	RP11-138I17.1
	Faecalibacterium	all	rs28699022	21	15742124	T/C	0.09	0.0841 (0.0184)	0.003	5.66e-06						ABCC13	HSPA13
	Oscillospira	all	rs11068337	12	117540655	G/A	0.14	-0.0303 (0.0059)	0.005	3.42e-07	RP11-103B5.2
	Oscillospira	all	rs1159774	15	53287618	T/C	0.39	0.0201 (0.0043)	0.007	2.66e-06						EEF1A1P22	RP11-209E8.1
	Oscillospira	all	rs871387	6	162594941	G/A	0.50	-0.0191 (0.0041)	0.007	3.67e-06	PARK2	++	+	++	++
	Ruminococcus	all	rs12463865	2	161277644	T/C	0.47	0.159 (0.032)	0.011	6.23e-07	RBMS1
	Ruminococcus	all	rs2038965	9	24838852	G/A	0.26	0.174 (0.036)	0.007	1.36e-06						RP11-20A20.2	AL157830.1
	Ruminococcus	all	rs716399	4	166659698	C/T	0.27	-0.162 (0.036)	0.007	6.79e-06	RP11-340B18.1
	Ruminococcus	all	rs10508164	13	106402820	A/G	0.20	-0.181 (0.040)	0.005	7.34e-06	LINC00343
	Ruminococcus	all	rs2057094	1	17405949	A/G	0.43	-0.141 (0.031)	0.008	7.77e-06	PADI2	-	-	+++	-
	[Eubacterium]	all	rs6551253	3	28412966	C/T	0.22	-0.518 (0.110)	0.007	2.52e-06	ZCWPW2	++	+	++	+
	[Eubacterium]	all	rs177710	5	84701663	A/G	0.03	1.13 (0.25)	0.001	6.69e-06						RP11-1072N2.4	CTD-2331D11.2
	[Eubacterium]	all	rs10519630	5	119657733	C/T	0.17	0.532 (0.118)	0.005	7.02e-06	CTC-552D5.1
	[Eubacterium]	all	rs645580	20	46759303	A/G	0.27	-0.453 (0.100)	0.008	7.15e-06						RP11-347D21.3	SNORD36
	[Eubacterium]	all	rs7181633	15	71843315	A/G	0.16	0.522 (0.117)	0.005	9.59e-06	THSD4
	Erysipelotrichaceae;g	all	rs12522626	5	44685698	G/T	0.41	0.150 (0.031)	0.011	1.39e-06						RP11-473L15.3	RP11-503D12.1
	Erysipelotrichaceae;g	all	rs11856273	15	80834143	A/G	0.16	-0.193 (0.041)	0.005	2.97e-06	ARNT2	-	-	-	-
	Erysipelotrichaceae;g	all	rs12449568	17	54430155	C/T	0.41	0.140 (0.030)	0.009	3.96e-06	ANKFN1
	Erysipelotrichaceae;g	all	rs6785366	3	177802197	T/G	0.03	0.420 (0.091)	0.001	4.67e-06						RNU6-1120P	RP11-33A14.1
	Erysipelotrichaceae;g	all	rs10416925	19	36699488	C/T	0.21	-0.170 (0.037)	0.006	5.86e-06	ZNF565
	Erysipelotrichaceae;g	all	rs1439283	4	182484769	T/C	0.23	0.162 (0.036)	0.007	6.5e-06						RP11-433O3.1	RP11-540E16.2
	Erysipelotrichaceae;g	all	rs2839417	21	43319737	G/A	0.28	0.151 (0.034)	0.007	8.06e-06	C2CD2	++	+	++	++
	Erysipelotrichaceae;g	all	rs347515	19	44269631	T/G	0.04	0.362 (0.081)	0.001	8.98e-06						SMG9	KCNN4
	Erysipelotrichaceae;g	all	rs8002089	13	109901997	A/G	0.32	0.146 (0.033)	0.008	9.32e-06						MYO16	LINC00370
	Sutterella	all	rs3797390	5	75907065	G/A	0.50	-0.0247 (0.0050)	0.010	1.09e-06	IQGAP2	+++	-	++	+
	Sutterella	all	rs8104863	19	20108062	C/T	0.19	-0.0310 (0.0064)	0.007	1.56e-06	ZNF682
	Sutterella	all	rs12788589	11	133376450	C/T	0.25	0.0274 (0.0058)	0.007	2.2e-06	OPCML
	Sutterella	all	rs3909113	6	31001421	G/A	0.29	-0.0300 (0.0064)	0.010	3.35e-06	MUC22
Alpha diversity
	Chao1	all	rs17344770	11	11120206	T/C	0.10	56.8 (11.6)	0.003	1.05e-06						ZBED5-AS1	RP11-179A10.1
	Chao1	all	rs12625552	20	16408272	G/A	0.06	-71.1 (15.0)	0.002	2.53e-06	KIF16B	+++	++	+++	++
	Chao1	all	rs7044282	9	11039639	T/C	0.34	35.5 (7.5)	0.008	2.89e-06						RP11-109M17.1	RP11-23D5.1
	Chao1	all	rs1196939	18	35965413	T/C	0.10	56.3 (12.2)	0.003	4.33e-06						RP11-19F9.1	RP11-687D19.1
	Chao1	all	rs1883063	21	36480002	A/G	0.49	-32.0 (7.0)	0.008	5.67e-06	RUNX1	++	-	+
	Chao1	all	rs11141306	9	88844634	G/T	0.40	-33.1 (7.3)	0.008	6.14e-06	C9orf153
	Chao1	all	rs2730753	12	119171974	G/A	0.33	33.8 (7.5)	0.007	6.73e-06						RP11-121J20.1	RPL17P37
	Shannon	all	rs12625552	20	16408272	G/A	0.06	-0.281 (0.058)	0.002	1.72e-06	KIF16B	+++	++	+++	++
	Shannon	all	rs7768204	6	130852623	G/A	0.09	-0.231 (0.050)	0.003	4.92e-06						TMEM200A	Y_RNA
	Shannon	all	rs1330257	9	10990046	G/A	0.38	0.133 (0.029)	0.008	5.26e-06						RP11-109M17.2	RP11-109M17.1
	PD_whole_tree	all	rs1330257	9	10990046	G/A	0.38	0.907 (0.182)	0.010	7.38e-07						RP11-109M17.2	RP11-109M17.1
	PD_whole_tree	all	rs6738749	2	179243248	A/G	0.27	0.957 (0.195)	0.008	1.11e-06	OSBPL6	-	-	-	+
	PD_whole_tree	all	rs17344770	11	11120206	T/C	0.10	1.36 (0.28)	0.003	1.61e-06						ZBED5-AS1	RP11-179A10.1
	PD_whole_tree	all	rs11874708	18	65462514	C/T	0.10	1.31 (0.28)	0.003	3.81e-06	RP11-638L3.1
	PD_whole_tree	all	rs2861108	2	66798282	G/T	0.25	-0.929 (0.201)	0.006	4.2e-06	MEIS1	-	-	-	+
	PD_whole_tree	all	rs12625552	20	16408272	G/A	0.06	-1.65 (0.37)	0.002	7.88e-06	KIF16B	+++	++	+++	++
	PD_whole_tree	all	rs501435	11	78873621	A/G	0.40	0.800 (0.179)	0.007	9.03e-06	TENM4	-	-	-	-
	PD_whole_tree	all	rs11259063	10	14441716	A/G	0.22	0.957 (0.215)	0.005	9.4e-06	FRMD4A	+	+	-	+
Beta diversity
	weighted UniFrac distance	all	rs7367845	1	226445528	A/C	0.46	4.46	-	8.21e-06	LIN9	++	++	-	++
	weighted UniFrac distance	all	rs1979537	4	72027476	G/T	0.18	5.08	-	2.87e-06						DCK	SLC4A4
	weighted UniFrac distance	all	rs9959700	18	9417235	A/G	0.36	4.56	-	9.33e-06						TWSG1	RP11-61L19.2
	weighted UniFrac distance	all	rs2242130	19	13993457	A/G	0.26	5.20	-	1.89e-06	C19orf57	++	-	++
	weighted UniFrac distance	all	rs218454	20	57196084	T/C	0.04	5.15	-	2.02e-06						APCDD1L-AS1	MGC4294
Chr: chromosome, SNP: single nucleotide polymorphism, MAF: minor allele frequency
a Positions were derived from dbSNP build 137.
b The minor allele frequency calculated using the data from all subjects
c Linear regression coefficient beta and standard error (SE) of the minor allele for the relative abundance of genera and the alpha diversity. The Z-score statistic value for microbiome distance matrices for the beta diversity.
d The proportion of variance explained by individual SNP calculated based on the effect of a minor allele on the standardized trait.
e SNPs were annotated with SNPnexus (http://snp-nexus.org/index.html)
f Expression levels of overlapped genes in the intestine and the colon tissues according to The Human Protein Atlas (http://www.proteinatlas.org/). +++: High, ++: Medium, +: Low, -: Not detected
