# Supplementary material for: Genome-wide association studies and heritability analysis reveal the involvement of host genetics in the Japanese gut microbiota
Source: Commun Biol. 2020 Nov 18;3:686. doi: 10.1038/s42003-020-01416-z (PMC7674416; doi:10.1038/s42003-020-01416-z)
Supplement: Supplementary file 9 — Supplementary Data 7 [file 42003_2020_1416_MOESM9_ESM.xlsx]

## Sheet: Supplementary Data 7
Supplementary Data 7 Genome-wide suggestive SNPs associated with the microbiota parameters in sex-stratified analysis.
Bacterial group/Diversity index		Sample	SNP	Chr	Positiona	Minor/major allele	MAFb	Effect size (SE)c	The proportion of variance explainedd	P-value	Overlapped Genee	Expression level in small intestine (glandular cells)f	Expression level in colon (endothelial cells)f	Expression level in colon (glandular cells)f	Expression level in colon (peripheral nerve/ganglion)f	Nearest Upstream Genee	Nearest Downstream Genee
Relative abundance
	Bifidobacterium	female	rs997428	5	5167648	C/T	0.14	-0.263 (0.053)	0.010	8.4e-07	ADAMTS16,CTD-2297D10.1
	Bifidobacterium	female	rs11208499	1	65135068	C/A	0.33	-0.190 (0.039)	0.016	1.34e-06	CACHD1	++	+	+	-
	Bifidobacterium	female	rs669634	11	94021448	A/G	0.28	0.193 (0.042)	0.014	5.26e-06						RP11-680H20.2	FOLR4
	Bifidobacterium	male	rs1780813	1	246444082	A/G	0.09	-0.320 (0.071)	0.006	7.12e-06	SMYD3	+++	++	+++
	Bacteroides	female	rs2782434	9	27095072	A/G	0.17	-0.0686 (0.0140)	0.011	1.26e-06						IFT74	RP11-56F10.3
	Bacteroides	female	rs2997063	10	12389180	T/C	0.29	-0.0513 (0.0113)	0.014	6.3e-06						RN7SL198P	CAMK1D
	Bacteroides	female	rs12654381	5	38805922	G/T	0.09	-0.0834 (0.0186)	0.005	8.44e-06	CTD-2127H9.1
	Bacteroides	female	rs1349254	12	39455489	A/G	0.19	-0.0623 (0.0139)	0.011	8.64e-06						RP11-554L12.2	RP11-554L12.1
	Bacteroides	male	rs976900	8	58553324	T/C	0.38	0.0569 (0.0124)	0.018	5.18e-06	RP11-388G22.1
	Bacteroides	male	rs4805780	19	33114406	C/T	0.40	0.0570 (0.0126)	0.017	7.33e-06	ANKRD27	++	++	++
	Parabacteroides	female	rs3761248	20	3050393	C/T	0.18	-0.107 (0.023)	0.010	3.11e-06						MRPS26	OXT
	Parabacteroides	female	rs8026207	15	96729928	T/C	0.33	-0.0812 (0.0177)	0.017	5.82e-06	NR2F2-AS1
	Parabacteroides	female	rs155203	3	6518182	G/T	0.19	0.102 (0.022)	0.010	6.22e-06						AC026167.1	AC069277.2
	Parabacteroides	male	rs6495314	15	78960529	C/A	0.44	-0.0768 (0.0164)	0.018	3.52e-06	CHRNB4,RP11-160C18.2
	Prevotella	female	rs11938629	4	3719380	G/A	0.48	-1.31 (0.28)	0.018	2.73e-06						RP3-513G18.2	AC141928.1
	Prevotella	female	rs6563954	16	83659010	G/A	0.08	-2.24 (0.48)	0.005	4.04e-06	CDH13	-	-	-	-
	Prevotella	female	rs8066210	17	10022443	G/A	0.30	-1.38 (0.30)	0.015	5.37e-06	GAS7	-	-	-
	Prevotella	female	rs12654381	5	38805922	G/T	0.09	2.21 (0.48)	0.006	5.99e-06	CTD-2127H9.1
	Prevotella	female	rs4529948	12	20218803	T/G	0.18	1.61 (0.35)	0.010	6.34e-06	RP11-664H17.1
	Prevotella	female	rs2837588	21	41748059	C/T	0.26	1.45 (0.32)	0.014	7.39e-06	DSCAM	-	-	-	-
	Prevotella	male	rs6545786	2	60403018	T/C	0.23	2.02 (0.37)	0.018	5.93e-08						RP11-444A22.1	AC007381.3
	Prevotella	male	rs131734	22	51045816	C/T	0.25	1.80 (0.35)	0.017	3.84e-07	MAPK8IP2
	Streptococcus	female	rs2098484	18	7304952	A/G	0.24	0.462 (0.095)	0.015	1.38e-06						SNORA48	PTPRM
	Streptococcus	female	rs11080417	18	10423834	G/A	0.16	-0.544 (0.118)	0.010	4.79e-06						RP11-243E13.1	APCDD1
	Streptococcus	female	rs6689479	1	236296322	G/A	0.06	-0.816 (0.179)	0.004	6.22e-06						RP4-764D2.1	GPR137B
	Streptococcus	male	rs12133496	1	224860443	G/A	0.20	-0.541 (0.118)	0.012	5.62e-06	CNIH3
	Streptococcus	male	rs564699	11	89200873	C/T	0.21	0.508 (0.113)	0.012	8.46e-06	NOX4
	Streptococcus	male	rs2121344	2	149243260	C/T	0.22	0.534 (0.120)	0.013	9.96e-06	MBD5
	Clostridiaceae;g	female	rs6714740	2	15214955	C/T	0.27	-0.258 (0.053)	0.017	1.2e-06						AC068286.1	NBAS
	Clostridiaceae;g	female	rs17749394	3	94173895	A/G	0.06	-0.475 (0.100)	0.004	2.44e-06						NSUN3	ARMC10P1
	Clostridiaceae;g	female	rs17358098	7	21822910	T/C	0.04	-0.612 (0.130)	0.003	3.17e-06	DNAH11	-	-	-	-
	Clostridiaceae;g	female	rs3844357	10	19834795	G/A	0.14	-0.311 (0.069)	0.010	7.62e-06	MALRD1	++	-	++	+
	Clostridiaceae;g	female	rs7121194	11	127341324	T/C	0.23	-0.247 (0.055)	0.011	9.47e-06						RN7SKP279	RP11-822P1.1
	Clostridiales;f	female	rs3102476	8	96758878	T/C	0.29	-0.257 (0.049)	0.018	2.96e-07	KB-1047C11.2
	Clostridiales;f	female	rs4834267	4	113278511	T/C	0.44	0.238 (0.046)	0.022	3.2e-07	ALPK1,RTEL1P1	++ (ALPK1)	+ (ALPK1)	+ (ALPK1)	+ (ALPK1)
	Clostridiales;f	female	rs4513549	4	153626114	T/C	0.03	0.616 (0.130)	0.002	2.99e-06						TMEM154	TIGD4
	Clostridiales;f	female	rs6970927	7	77047056	C/T	0.30	0.216 (0.048)	0.013	7.09e-06	RP5-899E9.1
	Clostridiales;f	male	rs2632345	12	32545352	C/A	0.23	-0.257 (0.048)	0.017	1.39e-07						BICD1	Y_RNA
	Clostridiales;f	male	rs4900312	14	96678974	A/G	0.02	0.648 (0.140)	0.001	4.53e-06	BDKRB2,RP11-404P21.8,RP11-404P21.5	- (BDKRB2)	- (BDKRB2)	- (BDKRB2)	- (BDKRB2)
	Clostridiales;f	male	rs4743310	9	101782535	C/T	0.38	-0.190 (0.042)	0.015	8.12e-06	COL15A1	-	+++	-	++
	Clostridiales;f	male	rs1513181	3	188574996	C/T	0.17	0.264 (0.059)	0.008	8.8e-06	LPP	++	++	++	-
	[Ruminococcus]	female	rs11807666	1	71348357	T/C	0.21	0.344 (0.070)	0.013	1.27e-06	PTGER3	-	-	-	-		PTGER3
	[Ruminococcus]	female	rs6678584	1	217228039	G/A	0.03	0.950 (0.189)	0.002	6.6e-07	ESRRG	-	-	+	-		ESRRG
	[Ruminococcus]	female	rs13278605	8	55688171	T/C	0.31	0.307 (0.063)	0.017	1.73e-06	RP11-56A10.1						RP11-56A10.1
	[Ruminococcus]	male	rs1918969	3	169139890	T/C	0.31	0.309 (0.065)	0.017	2.66e-06	MECOM	+++	+++	+++	++		MECOM
	[Ruminococcus]	male	rs10512804	5	5689218	C/T	0.10	0.455 (0.101)	0.006	7.6e-06						KIAA0947
	[Ruminococcus]	male	rs9600567	13	76445316	T/C	0.29	-0.293 (0.063)	0.015	4.87e-06	C13orf45						C13orf45
	[Ruminococcus]	male	rs734380	19	58898963	C/A	0.46	-0.273 (0.061)	0.017	9.38e-06	RPS5	++	+	+++			RPS5
	Lachnospiraceae;g	female	rs4447840	4	153588500	G/A	0.01	0.293 (0.063)	0.001	3.62e-06	TMEM154,RP11-768B22.2	+ (TMEM154)	- (TMEM154)	+ (TMEM154)	- (TMEM154)
	Lachnospiraceae;g	female	rs6795725	3	80294041	A/G	0.29	0.0611 (0.0134)	0.016	6.47e-06						HNRNPA3P8	RP11-481N16.1
	Lachnospiraceae;g	female	rs12800562	11	93914129	G/A	0.17	0.0757 (0.0170)	0.010	9.95e-06	PANX1	+++	++	+++
	Lachnospiraceae;g	male	rs10738763	9	27115768	C/T	0.09	0.0992 (0.0210)	0.007	2.89e-06	TEK	+	++	+	++
	Lachnospiraceae;g	male	rs16994074	4	37925978	C/T	0.03	-0.166 (0.036)	0.002	5.33e-06	TBC1D1	+++	+	+	+
	Lachnospiraceae;g	male	rs2853336	19	35746799	A/G	0.30	-0.0591 (0.0129)	0.016	6.34e-06	LSR	++	++	+++
	Blautia	female	rs12237671	9	7506212	T/C	0.19	-0.127 (0.026)	0.013	1.94e-06						RPL4P5	RP11-366I21.1
	Blautia	female	rs2836565	21	39976701	A/G	0.04	-0.263 (0.055)	0.003	2.33e-06	ERG	+	+++	++	-
	Blautia	female	rs11735575	4	84823287	G/T	0.16	0.131 (0.028)	0.011	3.11e-06	RP11-8L2.1
	Blautia	female	rs17156908	10	1824338	T/C	0.19	0.120 (0.026)	0.012	5.11e-06						ADARB2	LINC00700
	Blautia	female	rs12606116	18	1443317	T/C	0.19	-0.120 (0.026)	0.011	6.53e-06						LINC00470	RP11-476K15.1
	Blautia	female	rs1869714	6	68879790	T/C	0.48	0.0921 (0.0203)	0.019	7.4e-06						RP11-542F9.1	RP11-406O16.1
	Blautia	male	rs10215596	7	14360009	T/C	0.17	0.122 (0.025)	0.012	1.43e-06	DGKB
	Blautia	male	rs13248065	8	123988424	T/G	0.08	0.175 (0.036)	0.006	2e-06						ZHX2	RP11-557C18.4
	Blautia	male	rs1838023	2	174163804	T/C	0.16	-0.121 (0.027)	0.010	7.16e-06						RP11-1O7.1	AC092573.2
	Coprococcus	female	rs10770678	12	20770578	A/G	0.01	-0.211 (0.046)	0.001	6.2e-06	PDE3A	++	+++	+++	+
	Coprococcus	male	rs1979600	7	154431550	A/G	0.28	0.0558 (0.0118)	0.015	2.89e-06	DPP6	-	-	-	-
	Coprococcus	male	rs17793314	3	84072534	G/A	0.35	-0.0506 (0.0108)	0.018	3.86e-06						SRRM1P2	AC108696.1
	Coprococcus	male	rs17489083	12	126729306	G/A	0.12	-0.0760 (0.0167)	0.008	6.78e-06						RP4-765H13.1	RP4-809F18.2
	Dorea	female	rs16827142	2	148014862	C/T	0.13	0.0686 (0.0142)	0.009	1.72e-06						AC062032.1	snoU13
	Dorea	female	rs1404912	7	45564839	G/A	0.05	-0.0964 (0.0201)	0.004	2.21e-06	AC073325.1
	Dorea	female	rs11603486	11	102413943	T/C	0.49	0.0398 (0.0089)	0.016	9.77e-06						MMP7	MMP20
	Dorea	male	rs7748189	6	18385889	G/A	0.22	-0.0555 (0.0119)	0.013	3.63e-06	RNF144B	+++	-	+++	-
	Dorea	male	rs198188	16	24136201	A/G	0.36	0.0488 (0.0104)	0.019	3.86e-06	PRKCB	-	-	-
	Dorea	male	rs12641158	4	146842502	G/T	0.28	0.0495 (0.0107)	0.014	4.53e-06	ZNF827	+++	+++	++	++
	Dorea	male	rs4422110	2	146114898	C/T	0.42	0.0478 (0.0104)	0.018	5.44e-06						RPL6P5	AC092484.1
	Dorea	male	rs8008113	14	96869192	T/C	0.04	-0.113 (0.025)	0.003	7.26e-06	AK7	+	-	-
	Lachnospiraceae;Other	female	rs17753970	18	49865271	A/G	0.44	-0.0765 (0.0155)	0.021	1.09e-06	RP11-25O3.1
	Lachnospiraceae;Other	female	rs11082075	18	36011779	A/G	0.15	0.0988 (0.0217)	0.009	6.49e-06						RP11-19F9.1	RP11-687D19.1
	Lachnospiraceae;Other	female	rs984176	11	129327691	A/G	0.46	0.0657 (0.0146)	0.018	8.35e-06						BARX2	RPS27P20
	Lachnospiraceae;Other	female	rs11016281	10	130299910	C/T	0.11	0.112 (0.025)	0.007	9.27e-06						RP11-264E18.1	RP11-442O18.2
	Lachnospiraceae;Other	male	rs4925318	20	60509879	G/A	0.50	-0.0738 (0.0165)	0.019	9.46e-06	CDH4
	Ruminococcaceae;g	female	rs9852867	3	189969372	T/G	0.30	0.0910 (0.0187)	0.016	1.54e-06						NMNAT1P3	CLDN1
	Ruminococcaceae;g	female	rs12625552	20	16408272	G/A	0.06	-0.169 (0.035)	0.004	2.26e-06	KIF16B	+++	++	+++	++
	Ruminococcaceae;g	female	rs7128566	11	12641391	T/G	0.43	0.0810 (0.0170)	0.018	2.45e-06						RP11-51B23.3	TEAD1
	Ruminococcaceae;g	female	rs10161939	13	62595610	G/A	0.19	0.0982 (0.0218)	0.011	8.23e-06	LINC00358
	Ruminococcaceae;g	female	rs6946696	7	121911013	C/A	0.12	-0.116 (0.026)	0.007	8.57e-06						RP11-560I19.2	FEZF1
	Ruminococcaceae;g	female	rs10954569	7	136716653	C/T	0.07	-0.146 (0.033)	0.004	9.83e-06	hsa-mir-490
	Ruminococcaceae;g	male	rs3785828	17	59547853	C/A	0.26	-0.107 (0.020)	0.017	1.46e-07	TBX4
	Ruminococcaceae;g	male	rs10984635	9	122439147	G/A	0.41	0.0946 (0.0182)	0.021	2.74e-07						RP11-295D22.1	RP11-360A18.2
	Ruminococcaceae;g	male	rs6664132	1	98741750	A/C	0.24	-0.103 (0.021)	0.015	8.43e-07						RP5-1070A16.1	AL160056.1
	Ruminococcaceae;g	male	rs6859725	5	57355531	C/T	0.30	0.0944 (0.0197)	0.016	2.2e-06						RP11-478P10.1	snoU13
	Ruminococcaceae;g	male	rs9341130	2	217506265	G/A	0.16	0.107 (0.023)	0.010	3.74e-06	IGFBP2
	Ruminococcaceae;g	male	rs6976603	7	158053180	C/T	0.49	0.0817 (0.0178)	0.018	5.96e-06	PTPRN2	++	-	-	+
	Ruminococcaceae;g	male	rs4938576	11	118746769	T/G	0.49	-0.0778 (0.0172)	0.017	7.41e-06						Y_RNA	CXCR5
	Ruminococcaceae;g	male	rs6140100	20	737182	T/C	0.16	-0.107 (0.024)	0.009	7.99e-06						SCRT2	SLC52A3
	Faecalibacterium	female	rs12784955	10	12520663	T/G	0.21	-0.0923 (0.0189)	0.014	1.29e-06	CAMK1D	++	+	++	++
	Faecalibacterium	female	rs1449311	3	100703124	T/C	0.48	0.0739 (0.0155)	0.020	2.54e-06	ABI3BP	++	-	+	-
	Faecalibacterium	female	rs3020265	8	6488921	G/A	0.25	0.0793 (0.0175)	0.013	7.52e-06	MCPH1,CTD-2541M15.1	++ (MCPH1)	++ (MCPH1)	++ (MCPH1)	++ (MCPH1)
	Faecalibacterium	male	rs3803713	16	25838494	T/C	0.15	0.111 (0.020)	0.013	8.29e-08	HS3ST4
	Faecalibacterium	male	rs10804160	2	208230143	C/T	0.46	-0.0761 (0.0149)	0.022	4.92e-07	AC007879.5
	Faecalibacterium	male	rs2288839	10	78649602	G/A	0.47	-0.0712 (0.0151)	0.018	3.24e-06	KCNMA1,RP11-443A13.5	++ (KCNMA1)	+ (KCNMA1)	++ (KCNMA1)	++ (KCNMA1)
	Faecalibacterium	male	rs627543	18	8830080	A/G	0.41	-0.0694 (0.0150)	0.018	4.95e-06	SOGA2
	Faecalibacterium	male	rs778780	18	62439653	G/A	0.17	-0.0917 (0.0201)	0.010	6.17e-06						RNU7-146P	AC007948.1
	Faecalibacterium	male	rs10031807	4	72382471	A/G	0.08	0.136 (0.030)	0.005	6.91e-06	SLC4A4	++	-	+	-
	Faecalibacterium	male	rs7184656	16	78982440	A/G	0.37	-0.0723 (0.0160)	0.016	7.64e-06	WWOX	++	-	++	++
	Faecalibacterium	male	rs4540026	4	153669404	C/T	0.22	-0.0807 (0.0179)	0.012	7.9e-06						TMEM154	TIGD4
	Faecalibacterium	male	rs2359246	1	109737063	G/A	0.02	-0.269 (0.060)	0.002	8.19e-06	KIAA1324	++	++	+++	+
	Oscillospira	female	rs1033781	10	4331114	G/T	0.14	-0.0469 (0.0085)	0.011	5.28e-08						LINC00702	LINC00703
	Oscillospira	female	rs12578433	12	20076620	G/A	0.24	0.0327 (0.0067)	0.012	1.43e-06	RP11-405A12.2
	Oscillospira	female	rs2272400	3	10975849	T/C	0.17	0.0349 (0.0075)	0.008	3.83e-06	SLC6A11	-	-	-	-
	Oscillospira	female	rs10519904	4	148510725	T/C	0.02	0.0904 (0.0197)	0.001	5.53e-06	RP11-752L20.5
	Oscillospira	female	rs9393360	6	22974226	T/C	0.49	-0.0257 (0.0056)	0.016	6.19e-06	RP1-209A6.1
	Oscillospira	female	rs11151684	18	69316524	C/T	0.50	0.0256 (0.0057)	0.015	8.8e-06						RP11-752P2.1	RP11-752P2.2
	Oscillospira	female	rs413634	6	159953548	C/T	0.06	-0.0599 (0.0134)	0.003	9.28e-06						RP3-393E18.1	RP3-393E18.2
	Oscillospira	male	rs246537	5	142986271	T/G	0.11	-0.0565 (0.0105)	0.008	1.02e-07	CTB-57H20.1
	Oscillospira	male	rs4487746	8	68805608	A/G	0.03	-0.0843 (0.0181)	0.002	3.84e-06						NDUFS5P6	PREX2
	Oscillospira	male	rs2461673	11	80847849	A/G	0.36	-0.0282 (0.0062)	0.014	8.09e-06						RP11-170L9.1	RP11-664H7.1
	Ruminococcus	female	rs11783979	8	105469973	A/C	0.42	0.215 (0.043)	0.023	8.19e-07	DPYS	-	-	-	-
	Ruminococcus	female	rs13205533	6	168935525	A/G	0.08	-0.356 (0.075)	0.005	3.14e-06	SMOC2	-	-	-
	Ruminococcus	female	rs2030998	15	62487528	G/A	0.13	-0.276 (0.061)	0.008	6.68e-06						C2CD4B	RP11-299H22.1
	Ruminococcus	female	rs4277044	10	114835452	A/G	0.02	-0.746 (0.165)	0.001	7.77e-06	TCF7L2	+++	+++	+++	+++
	Ruminococcus	female	rs729770	6	16639120	A/G	0.06	0.384 (0.085)	0.004	7.85e-06	ATXN1	+++	+	+++
	Ruminococcus	male	rs7018948	9	128233506	A/G	0.15	-0.295 (0.062)	0.009	2.35e-06	MAPKAP1	+	+	++	++
	Ruminococcus	male	rs10192369	2	161380888	G/A	0.38	0.212 (0.045)	0.020	2.64e-06						RBMS1	RN7SL423P
	Ruminococcus	male	rs838900	12	125293597	A/G	0.41	-0.206 (0.044)	0.020	3.67e-06	SCARB1	-	-	-	-
	Ruminococcus	male	rs11115162	12	82426466	C/T	0.18	0.272 (0.060)	0.010	6.12e-06						RP11-362A1.2	CCDC59
	Clostridiales;Other	female	rs12230076	12	70772164	G/A	0.11	0.0938 (0.0200)	0.008	3.38e-06	KCNMB4	-	-	-	-
	Clostridiales;Other	female	rs6453074	5	74013611	A/G	0.38	-0.0632 (0.0138)	0.018	5.94e-06	HEXB	++	-	+
	Clostridiales;Other	female	rs12323429	14	80540936	C/T	0.22	0.0717 (0.0158)	0.013	7.06e-06						RP11-526N18.1	DIO2
	Clostridiales;Other	female	rs1402359	12	43309326	A/G	0.22	0.0711 (0.0158)	0.013	7.95e-06						RP11-25I15.3	RP11-510P12.1
	Clostridiales;Other	male	rs2295952	9	132681784	T/C	0.14	-0.0998 (0.0208)	0.010	2.08e-06	FNBP1	-	+	-	+
	Clostridiales;Other	male	rs1887091	10	14535113	A/G	0.36	-0.0695 (0.0151)	0.018	5.06e-06						FRMD4A	FAM107B
	Clostridiales;Other	male	rs9996737	4	183497776	G/T	0.42	0.0694 (0.0154)	0.018	8.07e-06	TENM3	++	+	++
	Clostridiales;Other	male	rs633384	10	103079985	G/A	0.44	-0.0670 (0.0150)	0.018	9.66e-06						RP11-107I14.2	RP11-107I14.5
	[Eubacterium]	female	rs164556	6	94037400	G/T	0.23	-0.686 (0.140)	0.015	1.36e-06	EPHA7	++	+++	++	++
	[Eubacterium]	female	rs12080565	1	223905833	T/C	0.25	0.708 (0.146)	0.015	1.6e-06	CAPN2	-	-	-	-
	[Eubacterium]	female	rs4238010	12	4118317	G/A	0.04	1.48 (0.32)	0.003	3.72e-06						RP11-664D1.1	RP11-320N7.2
	[Eubacterium]	female	rs11756114	6	92722564	A/G	0.03	-1.99 (0.44)	0.002	9.72e-06						RP11-40G16.1	RPL5P19
	[Eubacterium]	male	rs831223	13	60116104	T/C	0.20	0.733 (0.155)	0.013	2.92e-06						RNU7-88P	DIAPH3
	[Eubacterium]	male	rs2308974	4	25584201	G/A	0.06	1.15 (0.25)	0.004	6.99e-06						RP11-206P5.2	RNU7-126P
	Erysipelotrichaceae;g	female	rs2839417	21	43319737	G/A	0.28	0.250 (0.045)	0.020	5.96e-08	C2CD2	++	+	++	++
	Erysipelotrichaceae;g	female	rs10957057	8	59400340	T/C	0.20	0.235 (0.049)	0.014	2.02e-06						UBXN2B	CYP7A1
	Erysipelotrichaceae;g	female	rs4936253	11	134696042	A/G	0.26	-0.203 (0.045)	0.013	7.79e-06						RP11-469N6.1	RP11-555G19.1
	Erysipelotrichaceae;g	female	rs4757956	11	12876666	G/A	0.21	-0.221 (0.049)	0.011	7.8e-06	TEAD1
	Erysipelotrichaceae;g	female	rs10773661	12	129931173	G/A	0.38	-0.187 (0.042)	0.016	9.93e-06	TMEM132D	-	-	-	-
	Erysipelotrichaceae;g	male	rs4902630	14	69142390	G/A	0.21	0.260 (0.051)	0.016	4.12e-07	RAD51B	+++	+++	+++	+++
	Erysipelotrichaceae;g	male	rs10416925	19	36699488	C/T	0.21	-0.268 (0.053)	0.015	5.31e-07	ZNF565
	Erysipelotrichaceae;g	male	rs2902413	3	177863108	T/G	0.02	0.651 (0.136)	0.002	2.2e-06						RNU6-1120P	RP11-33A14.1
	Erysipelotrichaceae;g	male	rs11745375	5	170909410	T/C	0.32	-0.213 (0.046)	0.016	5.45e-06						FGF18	AC011410.1
	Erysipelotrichaceae;g	male	rs1789079	18	74838659	A/G	0.48	0.193 (0.043)	0.018	9.7e-06	MBP	-	-	-	-
	Erysipelotrichaceae;g	male	rs4921110	5	159608980	C/T	0.49	-0.201 (0.045)	0.018	9.99e-06						AC008706.1	FABP6
	Sutterella	female	rs4909947	11	10711415	G/T	0.10	-0.0525 (0.0116)	0.007	7.4e-06	MRVI1	+++	++	+++	++
	Sutterella	female	rs13169349	5	26430825	T/C	0.27	0.0364 (0.0081)	0.012	8.43e-06						RP11-351N6.1	CTD-2533K21.3
	Sutterella	female	rs689695	15	47352866	G/T	0.07	-0.0605 (0.0135)	0.004	8.49e-06						AC087433.1	FKSG62
	Sutterella	female	rs4957975	5	111101361	T/C	0.28	-0.0373 (0.0083)	0.014	8.96e-06	NREP	++	-	+
	Sutterella	male	rs16935156	10	34454454	T/C	0.28	-0.0371 (0.0078)	0.016	2.59e-06	PARD3	++	+	++	+
Alpha diversity
	Chao1	female	rs885034	18	36001573	C/A	0.15	78.2 (14.4)	0.012	8.24e-08						RP11-19F9.1	RP11-687D19.1
	Chao1	female	rs1390638	5	26655797	A/G	0.35	-51.2 (10.4)	0.017	1.08e-06						RP11-351N6.1	CTD-2533K21.3
	Chao1	female	rs818408	16	65471927	G/A	0.33	48.1 (10.7)	0.011	8.97e-06	LINC00922
	Chao1	female	rs12714750	3	69139300	C/T	0.24	-54.9 (12.3)	0.011	9.57e-06	ARL6IP5	+++	-	++	-
	Chao1	male	rs13260325	8	11799654	A/C	0.01	217 (40.0)	0.001	9.6e-08						OR7E161P	DEFB136
	Chao1	male	rs9341130	2	217506265	G/A	0.16	67.6 (12.9)	0.012	2.14e-07	IGFBP2
	Chao1	male	rs17089231	18	72070328	T/C	0.07	97.3 (19.6)	0.005	8.78e-07						FAUP1	RP11-231E4.2
	Chao1	male	rs12698588	7	66865643	T/C	0.38	-50.7 (10.7)	0.015	2.92e-06						AC006480.1	RP4-736H5.1
	Chao1	male	rs17014723	3	76853328	T/G	0.22	55.5 (11.8)	0.013	3.56e-06	ROBO2	++	+	++	+
	Chao1	male	rs4938576	11	118746769	T/G	0.49	-45.7 (9.8)	0.017	3.62e-06						Y_RNA	CXCR5
	Chao1	male	rs12588746	14	84379113	T/C	0.37	50.1 (10.8)	0.016	4.02e-06	RP11-353P15.1
	Chao1	male	rs10852639	16	4049840	A/G	0.04	124 (27.0)	0.002	5.56e-06	ADCY9	++	+	++
	Chao1	male	rs7069985	10	27890831	G/A	0.12	70.1 (15.5)	0.007	7.39e-06						RAB18	MKX
	Chao1	male	rs11983421	7	141101902	G/A	0.02	-153 (34.0)	0.001	7.72e-06	TMEM178B	-	-	-	-
	Shannon	female	rs928223	9	85128341	A/C	0.09	-0.324 (0.067)	0.006	1.81e-06	RP11-15B24.5
	Shannon	female	rs7768204	6	130852623	G/A	0.09	-0.324 (0.068)	0.006	2.18e-06						TMEM200A	Y_RNA
	Shannon	male	rs4743309	9	101779824	T/C	0.43	-0.205 (0.040)	0.021	3.68e-07	COL15A1	-	+++	-	++
	Shannon	male	rs11763656	7	47901119	T/C	0.40	-0.198 (0.040)	0.018	1.26e-06	HUS1,PKD1L1	+ (HUS1)	- (HUS1)	- (HUS1)
	Shannon	male	rs12588746	14	84379113	T/C	0.37	0.205 (0.043)	0.016	2.74e-06	RP11-353P15.1
	PD_whole_tree	female	rs1390638	5	26655797	A/G	0.35	-1.22 (0.26)	0.016	2.53e-06						RP11-351N6.1	CTD-2533K21.3
	PD_whole_tree	female	rs11819533	10	14404393	C/T	0.14	1.63 (0.35)	0.008	5.07e-06	FRMD4A	+	+	-	+
	PD_whole_tree	female	rs3747965	1	94342564	G/T	0.45	-1.17 (0.25)	0.017	5.25e-06	DNTTIP2	+	-	+
	PD_whole_tree	female	rs6738749	2	179243248	A/G	0.27	1.24 (0.28)	0.013	8.04e-06	OSBPL6	-	-	-	+
	PD_whole_tree	female	rs8033590	15	88385150	C/T	0.43	1.14 (0.25)	0.016	8.24e-06						RP11-648K4.2	NTRK3
	PD_whole_tree	female	rs6970927	7	77047056	C/T	0.30	1.18 (0.26)	0.013	9.21e-06	RP5-899E9.1
	PD_whole_tree	male	rs1034720	7	29437196	G/T	0.42	-1.17 (0.25)	0.017	2.68e-06	CHN2	+++	++	+++	++
	PD_whole_tree	male	rs7136716	12	7691134	G/A	0.39	1.13 (0.24)	0.018	2.89e-06						CD163	GAPDHP31
	PD_whole_tree	male	rs9341130	2	217506265	G/A	0.16	1.44 (0.31)	0.009	4.41e-06	IGFBP2
	PD_whole_tree	male	rs13260325	8	11799654	A/C	0.01	4.48 (0.97)	0.001	4.52e-06						OR7E161P	DEFB136
	PD_whole_tree	male	rs1081063	8	31500222	G/A	0.41	1.14 (0.25)	0.017	4.74e-06	NRG1	-	-	-	-
	PD_whole_tree	male	rs10192369	2	161380888	G/A	0.38	1.12 (0.24)	0.017	5.13e-06						RBMS1	RN7SL423P
	PD_whole_tree	male	rs10779842	1	230450968	A/C	0.04	2.96 (0.65)	0.003	5.65e-06						GALNT2	AL691479.1
	PD_whole_tree	male	rs17014723	3	76853328	T/G	0.22	1.28 (0.28)	0.012	7.95e-06	ROBO2	++	+	++	+
	PD_whole_tree	male	rs11999958	9	122710349	A/C	0.02	3.47 (0.77)	0.001	8.68e-06						RP11-360A18.2	RP11-360A18.1
	PD_whole_tree	male	rs4900312	14	96678974	A/G	0.02	3.56 (0.79)	0.001	9.19e-06	BDKRB2,RP11-404P21.8,RP11-404P21.5	- (BDKRB2)	- (BDKRB2)	- (BDKRB2)	- (BDKRB2)
Beta diversity
	weighted UniFrac distance	female	rs1411776	1	232177487	A/G	0.08	5.12	-	2.97e-06						DISC1	RP5-865N13.2
	weighted UniFrac distance	female	rs6691263	1	239812103	G/A	0.21	5.32	-	2.76e-06	CHRM3	++	+	-	+
	weighted UniFrac distance	female	rs4759260	12	57265375	A/G	0.04	5.57	-	1.07e-06	RP11-74M13.4
	weighted UniFrac distance	female	rs10784885	12	71387093	T/C	0.48	4.69	-	2.79e-06						PTPRR	CTD-2021H9.1
	weighted UniFrac distance	female	rs17760525	17	54827360	A/G	0.23	5.56	-	1.12e-06						NOG	C17orf67
Chr: chromosome, SNP: single nucleotide polymorphism, MAF: minor allele frequency
a Positions were derived from dbSNP build 137.
b The minor allele frequency calculated using the data from all subjects
c Linear regression coefficient beta and standard error (SE) of the minor allele for the relative abundance of genera and the alpha diversity. The Z-score statistic value for microbiome distance matrices for the beta diversity.
d The proportion of variance explained by individual SNP calculated based on the effect of a minor allele on the standardized trait.
e SNPs were annotated with SNPnexus (http://snp-nexus.org/index.html)
f Expression levels of overlapped genes in the intestine and the colon tissues according to The Human Protein Atlas (http://www.proteinatlas.org/). +++: High, ++: Medium, +: Low, -: Not detected
