# Supplementary material for: Genome-wide association studies and heritability analysis reveal the involvement of host genetics in the Japanese gut microbiota
Source: Commun Biol. 2020 Nov 18;3:686. doi: 10.1038/s42003-020-01416-z (PMC7674416; doi:10.1038/s42003-020-01416-z)
Supplement: Supplementary file 10 — Supplementary Data 8 [file 42003_2020_1416_MOESM10_ESM.xlsx]

## Sheet: Supplementary Data 8
Supplementary Data 8 Effects of the genome-wide snificant SNPs
Bacterial group/Alpha diversity index		SNP	Minor allele	Sample		Median （25th percentile-75th percentile）
						the minor allele count
Relative abundance					0	1	2
	Prevotella	rs6545786	T	male	-10.3 [-12.2, -3.5] (N = 313)	-4.6 [-11.5, -2.0] (N = 187)	-2.5 [-7.8, -1.1] (N = 27)
	Faecalibacterium	rs3803713	T	male	-1.47 [-1.67, -1.30] (N = 374)	-1.37 [-1.50, -1.19] (N = 138)	-1.23 [-1.30, -1.18] (N = 15)
	Oscillospira	rs1033781	G	female	-2.17 [-2.24, -2.10] (N = 404)	-2.23 [-2.30, -2.15] (N = 130)	-2.18 [-2.27, -2.16] (N = 7)
	Erysipelotrichaceae;g	rs2839417	G	female	-3.69 [-4.20, -3.25] (N = 278)	-3.46 [-3.90, -3.01] (N = 227)	-3.23 [-3.85, -2.84] (N = 38)
Alpha diversity
	Chao1	rs885034	C	female	591 [487, 714] (N = 382)	678 [553, 807] (N = 150)	719 [600, 770] (N = 9)
The median and the interquartile range [25th quartile, 75th quartile] of the microbiota parameters for each genotype.are listed.
