# Supplementary material for: Genome-wide association studies and heritability analysis reveal the involvement of host genetics in the Japanese gut microbiota
Source: Commun Biol. 2020 Nov 18;3:686. doi: 10.1038/s42003-020-01416-z (PMC7674416; doi:10.1038/s42003-020-01416-z)
Supplement: Supplementary file 11 — Supplementary Data 9 [file 42003_2020_1416_MOESM11_ESM.xlsx]

## Sheet: Supplementary Data 9
Supplementary Data 9 Sex differences in the significantly associated SNPs.
Bacterial group/Diversity index		Locus	SNP	Chr	Positiona	Minor/major allele	Effect size (SE)b		P-value		P-value for sex difference
Relative abundance							female	male	female	male
	Prevotella	2p16.1	rs6545786	2	60403018	T/C	0.34 (0.33)	2.02 (0.37)	0.299	5.93e-08	0.000669
	Faecalibacterium	HS3ST4	rs3803713	16	25838494	T/C	0.007 (0.024)	0.111 (0.020)	0.768	8.29e-08	0.000974
	Oscillospira	10p15.1	rs1033781	10	4331114	G/T	-0.0469 (0.0085)	-0.0065 (0.0087)	5.28e-08	0.457	0.000879
	Erysipelotrichaceae;g	C2CD2	rs2839417	21	43319737	G/A	0.250 (0.045)	0.058 (0.049)	5.96e-08	0.242	0.00417
Alpha diversity
	Chao1	18q12.2	rs885034	18	36001573	C/A	78.2 (14.4)	11.7 (14.3)	8.24e-08	0.413	0.00101
Chr: chromosome, SNP: single nucleotide polymorphism, MAF: minor allele frequency
a Positions were derived from dbSNP build 137.
b Linear regression coefficient beta and standard error (SE) of the minor allele for the relative abundance of genera and the alpha diversity. The Z-score statistic value for microbiome distance matrices for the beta diversity.
