# Supplementary material for: Genome-wide association studies and heritability analysis reveal the involvement of host genetics in the Japanese gut microbiota
Source: Commun Biol. 2020 Nov 18;3:686. doi: 10.1038/s42003-020-01416-z (PMC7674416; doi:10.1038/s42003-020-01416-z)
Supplement: Supplementary file 12 — Supplementary Data 10 [file 42003_2020_1416_MOESM12_ESM.xlsx]

## Sheet: Supplementary Data 10
Supplementary Data 10 SNPs reported to be associated with the microbiota in previous studies
Study	Reported SNP	Reported SNP Chr	Reported SNP Positiona	Reported phenotypeb	Reported P-value	Typing SNPc	Typing SNP Positiona	Distanced
Blekhman et al. 2015	rs1050115	2	136511817	p__Actinobacteria.c__Actinobacteria.o__Bifidobacteriales.f__Bifidobacteriaceae.g__Bifidobacterium	6.51e-06	rs1050115	136511817	0
Blekhman et al. 2015	rs2304371	2	136561557	p__Actinobacteria.c__Actinobacteria.o__Bifidobacteriales.f__Bifidobacteriaceae.g__Bifidobacterium	4.14e-06	rs2304371	136561557	0
Blekhman et al. 2015	rs3754689	2	136590746	p__Actinobacteria.c__Actinobacteria.o__Bifidobacteriales.f__Bifidobacteriaceae.g__Bifidobacterium	1.16e-05	rs3754689	136590746	0
Blekhman et al. 2015	rs1966834	11	57982620	p__Bacteroidetes.c__Bacteroidia.o__Bacteroidales.f__Prevotellaceae.g__Prevotella	4.52e-06	rs7120468	57958775	23845
Blekhman et al. 2015	rs1966834	11	57982620	p__Bacteroidetes.c__Bacteroidia.o__Bacteroidales.f__Prevotellaceae.g__Prevotella	4.52e-06	rs1451317	57958972	23648
Blekhman et al. 2015	rs1966834	11	57982620	p__Bacteroidetes.c__Bacteroidia.o__Bacteroidales.f__Prevotellaceae.g__Prevotella	4.52e-06	rs10896710	57965017	17603
Blekhman et al. 2015	rs1966834	11	57982620	p__Bacteroidetes.c__Bacteroidia.o__Bacteroidales.f__Prevotellaceae.g__Prevotella	4.52e-06	rs4092189	57965070	17550
Blekhman et al. 2015	rs1966834	11	57982620	p__Bacteroidetes.c__Bacteroidia.o__Bacteroidales.f__Prevotellaceae.g__Prevotella	4.52e-06	rs1376483	57967467	15153
Blekhman et al. 2015	rs1966834	11	57982620	p__Bacteroidetes.c__Bacteroidia.o__Bacteroidales.f__Prevotellaceae.g__Prevotella	4.52e-06	rs1451315	57969448	13172
Davenport et al. 2015	rs1021993	1	209512373	family_Pasteurellaceae	4e-07	rs1021993	209512373	0
Davenport et al. 2015	rs6604635	1	216722850	family_Carnobacteriaceae	8e-07	rs1833036	216707012	15838
Davenport et al. 2015	rs6604635	1	216722850	family_Carnobacteriaceae	8e-07	rs2377098	216715514	7336
Davenport et al. 2015	rs6604635	1	216722850	family_Carnobacteriaceae	8e-07	rs12145418	216716320	6530
Davenport et al. 2015	rs9431487	1	218969908	genus_Bifidobacterium	1e-06	rs7415744	218982922	13014
Davenport et al. 2015	rs4665809	2	26251361	order_Rhizobiales	5e-06	rs4665809	26251361	0
Davenport et al. 2015	rs13423976	2	38745624	genus_Sporacetigenium	8e-07	rs13423976	38745624	0
Davenport et al. 2015	rs11123259	2	115683104	genus_Coprococcus	2e-06	rs11123259	115683104	0
Davenport et al. 2015	rs4662863	2	129669656	genus_Acinetobacter	4e-06	rs4662863	129669656	0
Davenport et al. 2015	rs4662863	2	129669656	genus_Acinetobacter	4e-06	rs4662863	129669656	0
Davenport et al. 2015	rs3739034	2	135483381	genus_Coprococcus	1e-06	rs3739034	135483381	0
Davenport et al. 2015	rs7563766	2	230209037	genus_Acinetobacter	1e-06	rs9288645	230214932	5895
Davenport et al. 2015	rs2702164	3	120101527	genus_Lactobacillus	6e-06	rs1606871	120090445	11082
Davenport et al. 2015	rs2702164	3	120101527	genus_Lactobacillus	6e-06	rs11708297	120099799	1728
Davenport et al. 2015	rs2702164	3	120101527	genus_Lactobacillus	6e-06	rs1733354	120100054	1473
Davenport et al. 2015	rs2702164	3	120101527	genus_Lactobacillus	6e-06	rs1733324	120103009	1482
Davenport et al. 2015	rs4894707	3	171369776	genus_Akkermansia	3e-06	rs4894707	171369776	0
Davenport et al. 2015	rs17505775	3	189498828	genus_Olsenella	1e-06	rs17505775	189498828	0
Davenport et al. 2015	rs1922233	4	92368346	order_Selenomonadales	9e-07	rs1922233	92368346	0
Davenport et al. 2015	rs11935423	4	100477462	order_Selenomonadales	3e-06	rs11935423	100477462	0
Davenport et al. 2015	rs17039065	4	109385403	order_Selenomonadales	7e-06	rs719786	109396732	11329
Davenport et al. 2015	rs921312	4	177433597	genus_Lactobacillus	1e-06	rs377413	177436430	2833
Davenport et al. 2015	rs6867032	5	2015103	family_Neisseriaceae	7e-07	rs10474733	2004160	10943
Davenport et al. 2015	rs6867032	5	2015103	family_Neisseriaceae	7e-07	rs4246754	2014776	327
Davenport et al. 2015	rs9363741	6	68029041	genus_Lachnobacterium	5e-07	rs9363741	68029041	0
Davenport et al. 2015	rs11751618	6	87236328	family_Succinivibrionaceae	3e-06	rs2102421	87208546	27782
Davenport et al. 2015	rs11751618	6	87236328	family_Succinivibrionaceae	3e-06	rs9344620	87213096	23232
Davenport et al. 2015	rs11751618	6	87236328	family_Succinivibrionaceae	3e-06	rs1338715	87243828	7500
Davenport et al. 2015	rs12530266	6	124236284	family_Enterobacteriaceae	6e-06	rs12530266	124236284	0
Davenport et al. 2015	rs4479964	6	129971544	genus_Bifidobacterium	7e-06	rs4479964	129971544	0
Davenport et al. 2015	rs3010562	6	167765251	genus_Anaerofilum	3e-07	rs3010562	167765251	0
Davenport et al. 2015	rs2299148	7	42023400	genus_Desulfovibrio	7e-06	rs4724086	42017972	5428
Davenport et al. 2015	rs2299148	7	42023400	genus_Desulfovibrio	7e-06	rs4364531	42020130	3270
Davenport et al. 2015	rs6463094	7	42281481	genus_Desulfovibrio	4e-06	rs6463094	42281481	0
Davenport et al. 2015	rs2584	8	6303025	family_Succinivibrionaceae	6e-06	rs2584	6303025	0
Davenport et al. 2015	rs4705	8	17500223	order_Selenomonadales	4e-06	rs4705	17500223	0
Davenport et al. 2015	rs16894459	8	97327679	genus_Desulfovibrio	7e-06	rs13255914	97329366	1687
Davenport et al. 2015	rs6999452	8	106397116	genus_Bifidobacterium	3e-06	rs6999452	106397116	0
Davenport et al. 2015	rs4740829	9	5881364	genus_Bifidobacterium	2e-06	rs11791517	5877948	3416
Davenport et al. 2015	rs7868228	9	21667762	family_Succinivibrionaceae	3e-06	rs11788139	21651620	16142
Davenport et al. 2015	rs7868228	9	21667762	family_Succinivibrionaceae	3e-06	rs4512473	21663040	4722
Davenport et al. 2015	rs4879677	9	27664432	genus_Megasphaera	3e-06	rs9695050	27671898	7466
Davenport et al. 2015	rs787665	10	95072536	genus_Desulfovibrio	9e-06	rs787666	95072906	370
Davenport et al. 2015	rs787665	10	95072536	genus_Desulfovibrio	9e-06	rs787667	95073046	510
Davenport et al. 2015	rs787665	10	95072536	genus_Desulfovibrio	9e-06	rs787679	95080747	8211
Davenport et al. 2015	rs787665	10	95072536	genus_Desulfovibrio	9e-06	rs2259185	95083725	11189
Davenport et al. 2015	rs11596483	10	124037599	order_Rhizobiales	6e-06	rs17103336	124041701	4102
Davenport et al. 2015	rs11596483	10	124037599	order_Rhizobiales	6e-06	rs2273796	124043184	5585
Davenport et al. 2015	rs7943358	11	15685570	genus_Phascolarctobacterium	4e-06	rs7107683	15649614	35956
Davenport et al. 2015	rs7943358	11	15685570	genus_Phascolarctobacterium	4e-06	rs931282	15651472	34098
Davenport et al. 2015	rs7943358	11	15685570	genus_Phascolarctobacterium	4e-06	rs1484425	15693576	8006
Davenport et al. 2015	rs7943358	11	15685570	genus_Phascolarctobacterium	4e-06	rs11023685	15709984	24414
Davenport et al. 2015	rs7943358	11	15685570	genus_Phascolarctobacterium	4e-06	rs747784	15713477	27907
Davenport et al. 2015	rs7943358	11	15685570	genus_Phascolarctobacterium	4e-06	rs747783	15713556	27986
Davenport et al. 2015	rs2271001	11	19167850	genus_Holdemania	6e-07	rs2271001	19167850	0
Davenport et al. 2015	rs11025278	11	19853179	genus_Fusobacterium	7e-06	rs1348349	19855883	2704
Davenport et al. 2015	rs1448938	11	30892824	genus_Lachnobacterium	2e-06	rs978751	30838689	54135
Davenport et al. 2015	rs1448938	11	30892824	genus_Lachnobacterium	2e-06	rs650602	30849863	42961
Davenport et al. 2015	rs1448938	11	30892824	genus_Lachnobacterium	2e-06	rs1005019	30852782	40042
Davenport et al. 2015	rs10767929	11	32300458	genus_Lachnobacterium	4e-06	rs764670	32302441	1983
Davenport et al. 2015	rs2055677	12	45238904	order_Rhizobiales	6e-06	rs2055675	45239637	733
Davenport et al. 2015	rs2055677	12	45238904	order_Rhizobiales	6e-06	rs4415832	45270272	31368
Davenport et al. 2015	rs2055677	12	45238904	order_Rhizobiales	6e-06	rs1039669	45313082	74178
Davenport et al. 2015	rs2055677	12	45238904	order_Rhizobiales	6e-06	rs7314773	45386463	147559
Davenport et al. 2015	rs7299538	12	46085330	genus_Fusobacterium	4e-06	rs7963439	46084699	631
Davenport et al. 2015	rs12367572	12	45290466	genus_Phascolarctobacterium	1e-06	rs12367572	45290466	0
Davenport et al. 2015	rs10506621	12	71408076	genus_Corynebacterium	1e-06	rs1013849	71419994	11918
Davenport et al. 2015	rs10506621	12	71408076	genus_Corynebacterium	1e-06	rs7959965	71425164	17088
Davenport et al. 2015	rs7324021	13	20637140	genus_Olsenella	3e-07	rs2872184	20632554	4586
Davenport et al. 2015	rs7324021	13	20637140	genus_Olsenella	3e-07	rs9509036	20678392	41252
Davenport et al. 2015	rs7324021	13	20637140	genus_Olsenella	3e-07	rs17076520	20678513	41373
Davenport et al. 2015	rs10498546	14	81124336	genus_Fusobacterium	7e-06	rs10498546	81124336	0
Davenport et al. 2015	rs2541522	16	10750548	genus_Phascolarctobacterium	3e-06	rs2541522	10750548	0
Davenport et al. 2015	rs8056064	16	82787053	genus_Bifidobacterium	4e-06	rs8056064	82787053	0
Davenport et al. 2015	rs2716882	17	5582334	genus_Sporacetigenium	2e-06	rs2716882	5582334	0
Davenport et al. 2015	rs2320952	17	10466474	genus_Butyricicoccus	5e-07	rs7224268	10426266	40208
Davenport et al. 2015	rs1618992	18	26246051	genus_Mitsuokella	2e-06	rs4356550	26176449	69602
Davenport et al. 2015	rs1618992	18	26246051	genus_Mitsuokella	2e-06	rs8095821	26177464	68587
Davenport et al. 2015	rs1618992	18	26246051	genus_Mitsuokella	2e-06	rs17679153	26181393	64658
Davenport et al. 2015	rs1618992	18	26246051	genus_Mitsuokella	2e-06	rs2655353	26194960	51091
Davenport et al. 2015	rs1618992	18	26246051	genus_Mitsuokella	2e-06	rs963467	26198222	47829
Davenport et al. 2015	rs1618992	18	26246051	genus_Mitsuokella	2e-06	rs1504118	26205667	40384
Davenport et al. 2015	rs1618992	18	26246051	genus_Mitsuokella	2e-06	rs7231009	26218777	27274
Davenport et al. 2015	rs1618992	18	26246051	genus_Mitsuokella	2e-06	rs1941319	26227059	18992
Davenport et al. 2015	rs473976	18	40418431	family_Enterobacteriaceae	5e-06	rs649056	40423146	4715
Davenport et al. 2015	rs6108958	20	11393882	genus_Abiotrophia	2e-07	rs6108958	11393882	0
Davenport et al. 2015	rs11696277	20	17264604	genus_Anaerotruncus	1e-06	rs11696277	17264604	0
Davenport et al. 2015	rs3747113	22	24717518	genus_Lactococcus	3e-07	rs3747113	24717518	0
Goodrich et al. 2016	rs6730157	2	135907088	Bifidobacterium	<0.001	rs6730157	135907088	0
Goodrich et al. 2016	rs2164210	2	136580287	Bifidobacterium	0.022	rs1438307	136499166	81121
Goodrich et al. 2016	rs2164210	2	136580287	Bifidobacterium	0.022	rs2322660	136557319	22968
Goodrich et al. 2016	rs2164210	2	136580287	Bifidobacterium	0.022	rs12988076	136569848	10439
Goodrich et al. 2016	rs4988235	2	136608646	Bifidobacterium	4e-05	rs4988235	136608646	0
Goodrich et al. 2016	rs2276731	3	125874388	Unclassified SHA-98	0.006	rs2305230	125856695	17693
Goodrich et al. 2016	rs10055309	5	168430327	unclassified Clostridiaceae	1.2e-08	rs10055309	168430327	0
Goodrich et al. 2016	rs1182182	7	2873234	SMB53 (family Clostridiaceae)	0.056	rs798544	2763102	110132
Goodrich et al. 2016	rs1182182	7	2873234	SMB53 (family Clostridiaceae)	0.056	rs798536	2766383	106851
Goodrich et al. 2016	rs1182182	7	2873234	SMB53 (family Clostridiaceae)	0.056	rs2644295	2860217	13017
Goodrich et al. 2016	rs1182182	7	2873234	SMB53 (family Clostridiaceae)	0.056	rs1182190	2869391	3843
Goodrich et al. 2016	rs1182182	7	2873234	SMB53 (family Clostridiaceae)	0.056	rs1182188	2869985	3249
Goodrich et al. 2016	rs1182182	7	2873234	SMB53 (family Clostridiaceae)	0.056	rs1182179	2873648	414
Goodrich et al. 2016	rs563779	9	6447591	beta-diversity	9.77e-09	rs12237914	6306896	140695
Goodrich et al. 2016	rs563779	9	6447591	beta-diversity	9.77e-09	rs524888	6459274	11683
Turpin et al. 2016	rs11163862	1	84355418	PD_Whole_Tree	7.99811e-06	rs1324486	84384825	29407
Turpin et al. 2016	rs11163862	1	84355418	PD_Whole_Tree	7.99811e-06	rs1570691	84370393	14975
Turpin et al. 2016	rs11163862	1	84355418	PD_Whole_Tree	7.99811e-06	rs12757632	84416408	60990
Turpin et al. 2016	rs11163862	1	84355418	PD_Whole_Tree	7.99811e-06	rs1536166	84427052	71634
Turpin et al. 2016	rs11163867	1	84384847	PD_Whole_Tree	3.87975e-06	rs1324486	84384825	22
Turpin et al. 2016	rs11163867	1	84384847	PD_Whole_Tree	3.87975e-06	rs1570691	84370393	14454
Turpin et al. 2016	rs11163867	1	84384847	PD_Whole_Tree	3.87975e-06	rs12757632	84416408	31561
Turpin et al. 2016	rs11163867	1	84384847	PD_Whole_Tree	3.87975e-06	rs1536166	84427052	42205
Turpin et al. 2016	rs12139191	1	84387871	PD_Whole_Tree	3.87975e-06	rs1324486	84384825	3046
Turpin et al. 2016	rs12139191	1	84387871	PD_Whole_Tree	3.87975e-06	rs1570691	84370393	17478
Turpin et al. 2016	rs12139191	1	84387871	PD_Whole_Tree	3.87975e-06	rs12757632	84416408	28537
Turpin et al. 2016	rs12139191	1	84387871	PD_Whole_Tree	3.87975e-06	rs1536166	84427052	39181
Turpin et al. 2016	rs1952065	1	84464205	PD_Whole_Tree	4.54349e-06	rs1324486	84384825	79380
Turpin et al. 2016	rs1952065	1	84464205	PD_Whole_Tree	4.54349e-06	rs1570691	84370393	93812
Turpin et al. 2016	rs1952065	1	84464205	PD_Whole_Tree	4.54349e-06	rs12757632	84416408	47797
Turpin et al. 2016	rs1952065	1	84464205	PD_Whole_Tree	4.54349e-06	rs1536166	84427052	37153
Turpin et al. 2016	rs1570691	1	84370393	PD_Whole_Tree	6.39783e-06	rs1570691	84370393	0
Turpin et al. 2016	rs1324486	1	84384825	PD_Whole_Tree	4.13485e-06	rs1324486	84384825	0
Turpin et al. 2016	rs7581129	2	4666664	k__Bacteria.p__Firmicutes.c__Clostridia.o__Clostridiales.f__Ruminococcaceae.g__Oscillospira	4.2e-08	rs7581129	4666664	0
Turpin et al. 2016	rs13081014	3	29561962	k__Bacteria.p__Proteobacteria.c__Gammaproteobacteria.o__Pasteurellales.f__Pasteurellaceae.g__Aggregatibacter	4.97e-08	rs13081014	29561962	0
Turpin et al. 2016	rs16901246	5	11089822	k__Bacteria_p__Bacteroidetes_c__Bacteroidia_o__Bacteroidales_f__.Barnesiellaceae*	5.34e-11	rs16901246	11089822	0
Turpin et al. 2016	rs1826812	5	18599038	k__Bacteria_p__Firmicutes_c__Clostridia_o__Clostridiales_f__Lachnospiraceae_g__Pseudobutyrivibrio	5.06e-09	rs1826812	18599038	0
Turpin et al. 2016	rs347730	5	19523074	Shannon	6.58756e-06	rs1684848	19502141	20933
Turpin et al. 2016	rs347730	5	19523074	Shannon	6.58756e-06	rs347720	19513668	9406
Turpin et al. 2016	rs347730	5	19523074	Shannon	6.58756e-06	rs441865	19520932	2142
Turpin et al. 2016	rs347730	5	19523074	Shannon	6.58756e-06	rs3828573	19527753	4679
Turpin et al. 2016	rs347730	5	19523074	Shannon	6.58756e-06	rs770298	19531296	8222
Turpin et al. 2016	rs9357092	6	29984252	k__Bacteria.p__Actinobacteria.c__Coriobacteriia.o__Coriobacteriales.f__Coriobacteriaceae	4.25e-08	rs9357092	29984252	0
Turpin et al. 2016	rs11772919	7	7269171	Shannon	1.99739e-06	rs11772919	7269171	0
Turpin et al. 2016	rs441468	7	107800547	Chao1	3.70774e-06	rs383691	107811247	10700
Turpin et al. 2016	rs441468	7	107800547	Chao1	3.70774e-06	rs439587	107789251	11296
Turpin et al. 2016	rs441468	7	107800547	Chao1	3.70774e-06	rs409969	107797618	2929
Turpin et al. 2016	rs441468	7	107800547	Chao1	3.70774e-06	rs2284280	107811702	11155
Turpin et al. 2016	rs449514	7	107811580	Chao1	3.27743e-06	rs383691	107811247	333
Turpin et al. 2016	rs449514	7	107811580	Chao1	3.27743e-06	rs409969	107797618	13962
Turpin et al. 2016	rs449514	7	107811580	Chao1	3.27743e-06	rs2284280	107811702	122
Turpin et al. 2016	rs383691	7	107811247	Chao1	3.27743e-06	rs383691	107811247	0
Turpin et al. 2016	rs383691	7	107811247	Chao1	3.27743e-06	rs383691	107811247	0
Turpin et al. 2016	rs7087073	10	85899713	PD_Whole_Tree	7.81627e-06	rs7087073	85899713	0
Turpin et al. 2016	rs2306321	10	85910311	PD_Whole_Tree	6.90693e-06	rs7087073	85899713	10598
Turpin et al. 2016	rs11018121	10	129267236	Chao1	6.86809e-06	rs11018121	129267236	0
Turpin et al. 2016	rs10830096	10	129282460	Chao1	3.89451e-06	rs10830096	129282460	0
Turpin et al. 2016	rs17806643	12	104558085	k__Bacteria_p__Firmicutes_c__Clostridia_o__Clostridiales_f__Veillonellaceae_g__Megamonas	5.97e-09	rs17806643	104558085	0
Turpin et al. 2016	rs9315339	13	35927765	Chao1	4.08818e-06	rs9315339	35927765	0
Turpin et al. 2016	rs9541094	13	67967187	k__Bacteria.p__Lentisphaerae	3.07e-08	rs9541094	67967187	0
Turpin et al. 2016	rs2965926	16	9336256	Chao1	6.19044e-06	rs7190139	9356311	20055
Turpin et al. 2016	rs959228	16	9341096	Chao1	7.42832e-06	rs7190139	9356311	15215
Turpin et al. 2016	rs10492872	16	54120330	Chao1	5.1375e-06	rs10492872	54120330	0
Turpin et al. 2016	rs10492872	16	54120330	Chao1	5.1375e-06	rs10492872	54120330	0
Turpin et al. 2016	rs11863548	16	54123512	Shannon	5.72994e-07	rs11863548	54123512	0
Turpin et al. 2016	rs4783704	16	69444466	Chao1	8.57329e-07	rs4783704	69444466	0
Turpin et al. 2016	rs4783704	16	69444466	Chao1	8.57329e-07	rs4783704	69444466	0
Turpin et al. 2016	rs4783704	16	69444466	Chao1	8.57329e-07	rs4783704	69444466	0
Turpin et al. 2016	rs6086208	20	7765463	Chao1	9.00851e-06	rs10485717	7810099	44636
Turpin et al. 2016	rs6086208	20	7765463	Chao1	9.00851e-06	rs2423278	7812208	46745
Turpin et al. 2016	rs6086208	20	7765463	Chao1	9.00851e-06	rs2423279	7812350	46887
Bonder et al. 2016	rs12563071	1	42273653	UBISYN-PWY_superpathway_of_ubiquinol-8_biosynthesis_(prokaryotic)	3e-08	rs12563071	42273653	0
Bonder et al. 2016	rs958798	1	110770223	GO:0045944|BP|08|positive regulation of transcription from RNA polymerase II promoter	2e-08	rs958798	110770223	0
Bonder et al. 2016	rs5022636	1	151295061	POLYAMINSYN3-PWY_superpathway_of_polyamine_biosynthesis_II	2e-08	rs10788803	151263782	31279
Bonder et al. 2016	rs5022636	1	151295061	POLYAMINSYN3-PWY_superpathway_of_polyamine_biosynthesis_II	2e-08	rs10888409	151271782	23279
Bonder et al. 2016	rs5022636	1	151295061	POLYAMINSYN3-PWY_superpathway_of_polyamine_biosynthesis_II	2e-08	rs10888410	151272451	22610
Bonder et al. 2016	rs5022636	1	151295061	POLYAMINSYN3-PWY_superpathway_of_polyamine_biosynthesis_II	2e-08	rs4971030	151280995	14066
Bonder et al. 2016	rs5022636	1	151295061	POLYAMINSYN3-PWY_superpathway_of_polyamine_biosynthesis_II	2e-08	rs1056847	151288172	6889
Bonder et al. 2016	rs1800871	1	206946634	GO:0031461|CC|04|cullin-RING ubiquitin ligase complex	2e-06	rs1800871	206946634	0
Bonder et al. 2016	rs6546647	2	71101426	GO:0048598|BP|03|embryonic morphogenesis	2e-08	rs6546647	71101426	0
Bonder et al. 2016	rs924067	3	63644694	PWY-6215_4-chlorobenzoate_degradation	1e-08	rs924067	63644694	0
Bonder et al. 2016	rs9282641	3	121796768	GO:0003682|MF|02|chromatin binding	2e-06	rs9282641	121796768	0
Bonder et al. 2016	rs1497266	3	139283462	GO:0009229|BP|05|thiamine diphosphate biosynthetic process	2e-08	rs1497266	139283462	0
Bonder et al. 2016	rs10012347	4	7584767	PWY-6948_sitosterol_degradation_to_androstenedione	3e-09	rs10012347	7584767	0
Bonder et al. 2016	rs267939	5	10752315	PWY-5384_sucrose_degradation_IV_(sucrose_phosphorylase)	4e-06	rs267939	10752315	0
Bonder et al. 2016	rs2163761	5	168211254	PWY-6948_sitosterol_degradation_to_androstenedione	4e-09	rs2163761	168211254	0
Bonder et al. 2016	rs4962153	9	136323754	GO:0048598|BP|03|embryonic morphogenesis	3e-06	rs4962153	136323754	0
Bonder et al. 2016	rs1041530	10	130938725	PWY-6395_superpathway_of_seleno-compound_metabolism	3e-08	rs7916199	130939105	380
Bonder et al. 2016	rs1041530	10	130938725	PWY-6395_superpathway_of_seleno-compound_metabolism	3e-08	rs10764860	130941163	2438
Bonder et al. 2016	rs650258	11	60832282	GO:0009231|BP|04|riboflavin biosynthetic process	2e-07	rs650258	60832282	0
Bonder et al. 2016	rs650258	11	60832282	GO:0009231|BP|04|riboflavin biosynthetic process	2e-07	rs650258	60832282	0
Bonder et al. 2016	rs650258	11	60832282	GO:0009231|BP|04|riboflavin biosynthetic process	2e-07	rs650258	60832282	0
Bonder et al. 2016	rs650258	11	60832282	GO:0009231|BP|04|riboflavin biosynthetic process	2e-07	rs650258	60832282	0
Bonder et al. 2016	rs650258	11	60832282	GO:0009231|BP|04|riboflavin biosynthetic process	2e-07	rs650258	60832282	0
Bonder et al. 2016	rs650258	11	60832282	GO:0009231|BP|04|riboflavin biosynthetic process	2e-07	rs650258	60832282	0
Bonder et al. 2016	rs2155219	11	76299194	GO:0007267|BP|03|cell-cell signaling	1e-07	rs2155219	76299194	0
Bonder et al. 2016	rs7927894	11	76301316	GO:0007267|BP|03|cell-cell signaling	3e-06	rs7927894	76301316	0
Bonder et al. 2016	rs7927997	11	76301375	GO:0007267|BP|03|cell-cell signaling	3e-06	rs7927997	76301375	0
Bonder et al. 2016	rs16913594	11	87905990	k__Bacteria|p__Bacteroidetes|c__Bacteroidia|o__Bacteroidales|f__Bacteroidaceae|g__Bacteroides|s__Bacteroides_xylanisolvens	2e-09	rs16913594	87905990	0
Bonder et al. 2016	rs11606643	11	131213874	GO:0045087|BP|03|innate immune response	3e-08	rs11606643	131213874	0
Bonder et al. 2016	rs17097744	14	99192440	GO:0042823|BP|05|pyridoxal phosphate biosynthetic process	2e-08	rs17097744	99192440	0
Bonder et al. 2016	rs3091315	17	32593665	PWY-6654_phosphopantothenate_biosynthesis_III	5e-07	rs3091315	32593665	0
Bonder et al. 2016	rs3091316	17	32593974	PWY-6654_phosphopantothenate_biosynthesis_III	6e-07	rs3091316	32593974	0
Bonder et al. 2016	rs1160985	19	45403412	GO:0006222|BP|08|UMP biosynthetic process	6e-07	rs1160985	45403412	0
Bonder et al. 2016	rs1160985	19	45403412	GO:0006222|BP|08|UMP biosynthetic process	6e-07	rs1160985	45403412	0
Bonder et al. 2016	rs6065904	20	44534651	CRNFORCAT-PWY_creatinine_degradation_I	4e-06	rs6065904	44534651	0
Bonder et al. 2016	rs6065906	20	44554015	CRNFORCAT-PWY_creatinine_degradation_I	4e-06	rs6065906	44554015	0
Bonder et al. 2016	rs7679	20	44576502	CRNFORCAT-PWY_creatinine_degradation_I	2e-06	rs7679	44576502	0
Bonder et al. 2016	rs3088220	20	48894756	GO:0071805|BP|04|potassium ion transmembrane transport	3e-09	rs3088220	48894756	0
Bonder et al. 2016	rs2294239	22	29449477	k__Bacteria|p__Firmicutes|c__Bacilli|o__Lactobacillales|f__Streptococcaceae|g__Lactococcus	3e-06	rs2294239	29449477	0
Wang et al. 2016	rs938295	1	16087260	Unclassified Enterobacteriaceae	2e-08	rs938295	16087260	0
Wang et al. 2016	rs597205	1	112413022	OTU13305 FecalibacteriumSpecies-level OTU	8e-09	rs597205	112413022	0
Wang et al. 2016	rs4669413	2	9805923	Blautia genus	1e-08	rs10179015	9814374	8451
Wang et al. 2016	rs10928827	2	129457798	Bacilli class	1e-08	rs10928827	129457798	0
Wang et al. 2016	rs10928827	2	129457798	Bacilli class	1e-08	rs10928827	129457798	0
Wang et al. 2016	rs4621152	2	217908985	Gammaproteobacteria class	1e-08	rs4621152	217908985	0
Wang et al. 2016	rs13099587	3	146268616	beta diversity	5e-08	rs1061307	146262344	6272
Wang et al. 2016	rs9291879	5	66526209	Unclassified Porphyromonadaceae	4e-09	rs9291879	66526209	0
Wang et al. 2016	rs249733	5	141887906	OTU10032 unclassified Enterobacteriaceae	5e-10	rs249733	141887906	0
Wang et al. 2016	rs17661843	7	48403751	Unclassified Acidaminococcaceae	4e-14	rs17661843	48403751	0
Wang et al. 2016	rs17085775	9	71167878	OTU10032 unclassified Enterobacteriaceae	2e-08	rs17085775	71167878	0
Wang et al. 2016	rs1009634	12	4779313	OTU10032 unclassified Enterobacteriaceae Species-level OTU	7e-09	rs1009634	4779313	0
Wang et al. 2016	rs9300430	13	98272902	Gammaproteobacteria class	1e-09	rs9300430	98272902	0
Wang et al. 2016	rs1362404	16	52007176	Lactobacillales order	2e-08	rs1362404	52007176	0
Wang et al. 2016	rs8055365	16	84580531	beta diversity	5e-08	rs8055365	84580531	0
Wang et al. 2016	rs2071199	20	43030866	Bacilli class	1e-08	rs736821	43034079	3213
Rothschild et al. 2018	rs6434968	2	199212605	s_Alistipes_putredinis.chr2	9.19e-09	rs2727783	199185059	27546
Rothschild et al. 2018	rs6434968	2	199212605	s_Alistipes_putredinis.chr2	9.19e-09	rs7576530	199228515	15910
Rothschild et al. 2018	rs346315	6	80582193	s_Bacteroides_dorei.chr6	9.28e-09	rs346315	80582193	0
Rothschild et al. 2018	rs11013742	10	24128433	s_Prevotella_bivia.chr10	1.06e-08	rs11013742	24128433	0
Rothschild et al. 2018	rs7919049	10	24160236	s_Prevotella_bivia.chr10	2.69e-09	rs7919049	24160236	0
Rothschild et al. 2018	rs16924005	10	24165579	s_Prevotella_bivia.chr10	2.76e-08	rs16924005	24165579	0
Rothschild et al. 2018	rs12247225	10	24165775	s_Prevotella_bivia.chr10	3.09e-08	rs12247225	24165775	0
Rothschild et al. 2018	rs9299784	10	24172108	s_Prevotella_bivia.chr10	3.48e-08	rs9299784	24172108	0
Rothschild et al. 2018	rs6482352	10	24150967	s_Prevotella_bivia.chr10	4.27e-09	rs11013742	24128433	22534
Rothschild et al. 2018	rs6482352	10	24150967	s_Prevotella_bivia.chr10	4.27e-09	rs10508661	24003567	147400
Rothschild et al. 2018	rs6482352	10	24150967	s_Prevotella_bivia.chr10	4.27e-09	rs7909219	24025126	125841
Rothschild et al. 2018	rs6482352	10	24150967	s_Prevotella_bivia.chr10	4.27e-09	rs12782051	24031397	119570
Rothschild et al. 2018	rs11013766	10	24165815	s_Prevotella_bivia.chr10	2.9e-08	rs9299784	24172108	6293
Rothschild et al. 2018	rs10828563	10	24168885	s_Prevotella_bivia.chr10	2.29e-08	rs9299784	24172108	3223
Rothschild et al. 2018	rs920643	10	99822587	p_Firmicutes.chr10	3.98e-08	rs920643	99822587	0
Rothschild et al. 2018	rs11191055	10	103354182	s_Odoribacter_laneus.chr10	4.28e-08	rs3730484	103337764	16418
Rothschild et al. 2018	rs11191055	10	103354182	s_Odoribacter_laneus.chr10	4.28e-08	rs1055362	103338733	15449
Rothschild et al. 2018	rs11191055	10	103354182	s_Odoribacter_laneus.chr10	4.28e-08	rs7874	103361088	6906
Rothschild et al. 2018	rs10883663	10	103367256	s_Odoribacter_laneus.chr10	4.23e-08	rs3730484	103337764	29492
Rothschild et al. 2018	rs10883663	10	103367256	s_Odoribacter_laneus.chr10	4.23e-08	rs1055362	103338733	28523
Rothschild et al. 2018	rs10883663	10	103367256	s_Odoribacter_laneus.chr10	4.23e-08	rs7874	103361088	6168
Rothschild et al. 2018	rs10883663	10	103367256	s_Odoribacter_laneus.chr10	4.23e-08	rs10883676	103445325	78069
Rothschild et al. 2018	rs11229285	11	57978198	s_Bacteroides_caccae.chr11	3.76e-08	rs11229282	57976907	1291
Rothschild et al. 2018	rs11229282	11	57976907	s_Bacteroides_caccae.chr11	4.41e-08	rs11229282	57976907	0
Rothschild et al. 2018	rs2905501	11	60839578	s_Bacteroides_dorei.chr11	4.01e-08	rs2905501	60839578	0
Rothschild et al. 2018	rs4938790	11	120054202	s_Megamonas_rupellensis.chr11	1.24e-08	rs4938790	120054202	0
Rothschild et al. 2018	rs8003850	14	66512066	s_Bacteroides_thetaiotaomicron.chr14	3.68e-08	rs11847216	66509798	2268
Rothschild et al. 2018	rs8003850	14	66512066	s_Bacteroides_thetaiotaomicron.chr14	3.68e-08	rs17103245	66516572	4506
Rothschild et al. 2018	rs17103248	14	66516668	s_Bacteroides_thetaiotaomicron.chr14	3.22e-08	rs11847216	66509798	6870
Rothschild et al. 2018	rs17103248	14	66516668	s_Bacteroides_thetaiotaomicron.chr14	3.22e-08	rs17103245	66516572	96
Rothschild et al. 2018	rs17103222	14	66499845	s_Bacteroides_thetaiotaomicron.chr14	4.22e-09	rs17103222	66499845	0
Rothschild et al. 2018	rs11847216	14	66509798	s_Bacteroides_thetaiotaomicron.chr14	1.23e-08	rs11847216	66509798	0
Rothschild et al. 2018	rs17238489	15	56165523	s_Anaerotruncus_colihominis.chr15	3.22e-08	rs17819282	56196809	31286
Rothschild et al. 2018	rs17238489	15	56165523	s_Anaerotruncus_colihominis.chr15	3.22e-08	rs17238461	56122741	42782
Rothschild et al. 2018	rs17238461	15	56122741	s_Anaerotruncus_colihominis.chr15	3.86e-08	rs17238461	56122741	0
Rothschild et al. 2018	rs17819282	15	56196809	s_Anaerotruncus_colihominis.chr15	1.39e-08	rs17819282	56196809	0
Rothschild et al. 2018	rs4887801	16	75055518	s_Anaerotruncus_colihominis.chr16	4.2e-08	rs8058376	75088780	33262
Rothschild et al. 2018	rs4887801	16	75055518	s_Anaerotruncus_colihominis.chr16	4.2e-08	rs12599058	75136886	81368
Rothschild et al. 2018	rs4843586	16	87320432	s_Streptococcus_australis.chr16	1.98e-08	rs4843586	87320432	0
Ruhlemann et al. 2018	rs11678791	20	231223975	beta diversity	1.19e-08	rs11895690	231234020	10045
Chr: chromosome, SNP: single nucleotide polymorphism
a Positions were derived from SNPnexus (http://www.snp-nexus.org), build GRCh37/hg19.
b Reported phenotypes were based on the GWAS catalog (https://www.ebi.ac.uk/gwas/home) or the original papers.
c The distance between the reported and the typing SNP.
