# Supplementary material for: Genome-wide association studies and heritability analysis reveal the involvement of host genetics in the Japanese gut microbiota
Source: Commun Biol. 2020 Nov 18;3:686. doi: 10.1038/s42003-020-01416-z (PMC7674416; doi:10.1038/s42003-020-01416-z)
Supplement: Supplementary file 13 — Supplementary Data 11 [file 42003_2020_1416_MOESM13_ESM.xlsx]

## Sheet: Supplementary Data 11
Supplementary Data 11 GWAS results of SNPs reported to be associated with the microbiota in previous studies.
Typing SNP	Typing SNP Chr	Typing SNP Positiona	P-value	Associated Bacterial group/Diversity index	Sample	Reported SNP	Reported SNP Positiona	Reported phenotypeb	Reported P-value	Study	Replicationc
rs4479964	6	129971544	0.000159	Lachnospiraceae;Other	female	rs4479964	129971544	genus_Bifidobacterium	7e-06	Davenport et al. 2015	FALSE
rs650258	11	60832282	0.000116	Clostridiaceae;g	male	rs650258	60832282	GO:0009231|BP|04|riboflavin biosynthetic process	2e-07	Bonder et al. 2016	FALSE
								PWY-5154_L-arginine_biosynthesis_III_(via_N-acetyl-L-citrulline)	1e-06	Bonder et al. 2016	FALSE
								PWY-7199_pyrimidine_deoxyribonucleosides_salvage	5e-06	Bonder et al. 2016	FALSE
								k__Bacteria|p__Bacteroidetes	1e-06	Bonder et al. 2016	FALSE
								k__Bacteria|p__Bacteroidetes|c__Bacteroidia	1e-06	Bonder et al. 2016	FALSE
								k__Bacteria|p__Bacteroidetes|c__Bacteroidia|o__Bacteroidales	1e-06	Bonder et al. 2016	FALSE
rs650602	11	30849863	9.34e-05	Prevotella	all	rs1448938	30892824	genus_Lachnobacterium	2e-06	Davenport et al. 2015	FALSE
rs978751	11	30838689	0.000147	Prevotella	all	rs1448938	30892824	genus_Lachnobacterium	2e-06	Davenport et al. 2015	FALSE
rs1160985	19	45403412	0.000171	Lachnospiraceae;Other	female	rs1160985	45403412	GO:0006222|BP|08|UMP biosynthetic process	6e-07	Bonder et al. 2016	FALSE
								GO:0004812|MF|05|aminoacyl-tRNA ligase activity	2e-06	Bonder et al. 2016	FALSE
rs10485717	20	7810099	8.43e-05	Chao1	male	rs6086208	7765463	Chao1	9.00851e-06	Turpin et al. 2016	TRUE
rs10485717	20	7810099	4.63e-05	PD_whole_tree	male	rs6086208	7765463	Chao1	9.00851e-06	Turpin et al. 2016	FALSE
rs10485717	20	7810099	0.000177	Shannon	male	rs6086208	7765463	Chao1	9.00851e-06	Turpin et al. 2016	FALSE
rs2423278	20	7812208	0.000197	Chao1	male	rs6086208	7765463	Chao1	9.00851e-06	Turpin et al. 2016	TRUE
rs2423278	20	7812208	8.23e-05	PD_whole_tree	male	rs6086208	7765463	Chao1	9.00851e-06	Turpin et al. 2016	FALSE
rs2423279	20	7812350	0.000163	Chao1	male	rs6086208	7765463	Chao1	9.00851e-06	Turpin et al. 2016	TRUE
rs2423279	20	7812350	0.000221	Chao1	all	rs6086208	7765463	Chao1	9.00851e-06	Turpin et al. 2016	TRUE
rs2423279	20	7812350	7.77e-05	PD_whole_tree	male	rs6086208	7765463	Chao1	9.00851e-06	Turpin et al. 2016	FALSE
Chr: chromosome, SNP: single nucleotide polymorphism
a Positions were derived from SNPnexus (http://www.snp-nexus.org), build GRCh37/hg19.
b Reported phenotypes were baed on the GWAS catalog (https://www.ebi.ac.uk/gwas/home) or the original papers.
c Whether the same bacterial phenotype as the reported one was associated with the SNP with P<0.05/219.
