# Supplementary material for: Genome-wide association studies and heritability analysis reveal the involvement of host genetics in the Japanese gut microbiota
Source: Commun Biol. 2020 Nov 18;3:686. doi: 10.1038/s42003-020-01416-z (PMC7674416; doi:10.1038/s42003-020-01416-z)
Supplement: Supplementary file 14 — Supplementary Data 12 [file 42003_2020_1416_MOESM14_ESM.xlsx]

## Sheet: Supplementary Data 12
Supplementary Data 12 SNP heritability of the microbiota parameters
	Bacterial group/Alpha diversity index	PVE	SE
Bacterial group
	Faecalibacterium	0.543	0.281
	Clostridiales;Other	0.407	0.273
	Ruminococcus	0.406	0.296
	Ruminococcaceae;g	0.376	0.289
	Erysipelotrichaceae;g	0.343	0.259
	Lachnospiraceae;Other	0.325	0.288
	[Ruminococcus]	0.242	0.272
	Lachnospiraceae;g	0.135	0.276
	Clostridiales;f	0.114	0.267
	Coprococcus	0.098	0.286
	Parabacteroides	0.07	0.273
	Bifidobacterium	0	0.633
	Bacteroides	0	0.275
	Prevotella	0	0.847
	Streptococcus	0	0.271
	Clostridiaceae;g	0	0.312
	Blautia	0	0.368
	Dorea	0	0.469
	Oscillospira	0	0.639
	[Eubacterium]	0	0.277
	Sutterella	0	0.278
Alpha diversity index
	Chao1	0	0.324
	Shannon	0	0.351
	PD whole tree	0.148	0.279
PVE: the proportion of variance in bacterial parameters explained (PVE) by genome-wide SNPs. SE: standard error
