# Supplementary material for: Genome-wide association studies and heritability analysis reveal the involvement of host genetics in the Japanese gut microbiota
Source: Commun Biol. 2020 Nov 18;3:686. doi: 10.1038/s42003-020-01416-z (PMC7674416; doi:10.1038/s42003-020-01416-z)
Supplement: Supplementary file 15 — Supplementary Data 13 [file 42003_2020_1416_MOESM15_ESM.xlsx]

## Sheet: Supplementary Data 13
Supplementary Data 13 Cumulative contributions of GWAS-identified genetic factors
Bacterial group/Alpha diversity index		The predictive power (R2) of genetic factors	Heritability estimate
Relative abundance
	Blautia	0.17	nonheritable
	Erysipelotrichaceae;g	0.17	heritable
	Prevotella	0.17	nonheritable
	Ruminococcus	0.15	heritable
	Oscillospira	0.14	nonheritable
	Bacteroides	0.12	nonheritable
	[Eubacterium]	0.12	nonheritable
	Clostridiales;f	0.11	nonheritable
	Dorea	0.11	nonheritable
	[Ruminococcus]	0.11	nonheritable
	Ruminococcaceae;g	0.11	heritable
	Streptococcus	0.11	nonheritable
	Faecalibacterium	0.10	heritable
	Sutterella	0.10	nonheritable
	Clostridiaceae;g	0.10	nonheritable
	Lachnospiraceae;g	0.09	nonheritable
	Lachnospiraceae;Other	0.08	heritable
	Coprococcus	0.07	nonheritable
	Clostridiales;Other	0.07	heritable
	Parabacteroides	0.05	nonheritable
	Bifidobacterium	0.05	nonheritable
