# Supplementary material for: Genome-wide association studies and heritability analysis reveal the involvement of host genetics in the Japanese gut microbiota
Source: Commun Biol. 2020 Nov 18;3:686. doi: 10.1038/s42003-020-01416-z (PMC7674416; doi:10.1038/s42003-020-01416-z)
Supplement: Supplementary file 16 — Supplementary Data 14 [file 42003_2020_1416_MOESM16_ESM.xlsx]

## Sheet: Supplementary Data 14
Supplementary Data 14 SNP heritability estimation of the heritable taxa reported previously
Bacterial group	PVE （SE）c
genus Faecalibacteriuma	0.543 (0.281)*
family Peptostreptococcaceae	0.418 (0.573)
family Erysipelotrichaceae	0.392 (0.256)*
family Lachnospiraceae	0.164 (0.269)
order Desulfovibrionales	0.150 (0.334)
genus Coprococcusa	0.098 (0.286)
family Clostridiaceae	0.100 (0.277)
genus unclassified Clostridiaceaea,b	0.000 (0.312)
genus Bifidobacteriuma	0.000 (0.633)
genus Blautiaa	0.000 (0.368)
genus Turicibacter	0.077 (0.428)
class Actinobacteria	0.000 (0.768)
family Christensenellaceae	0.000 (0.666)
class Gammaproteobacteria	0.000 (nan)
PVE: the proportion of variance in bacterial parameters explained (PVE) by genome-wide SNPs. SE: standard error
a The genus was included in the 21 core genera and it's heritability estimate is also shown in Supplementary Table 10.
b Genus unclassified Clostridiacea corresponds to Clostridiaceae;g in our study.
c PVEs with a SE not overlapping 0 are marked with an asterisk. nan: GEMMA could not output the estimated SE value, which is generally due to a small sample size.
