# Supplementary material for: Genome-wide association studies and heritability analysis reveal the involvement of host genetics in the Japanese gut microbiota
Source: Commun Biol. 2020 Nov 18;3:686. doi: 10.1038/s42003-020-01416-z (PMC7674416; doi:10.1038/s42003-020-01416-z)
Supplement: Supplementary file 17 — Supplementary Data 15 [file 42003_2020_1416_MOESM17_ESM.xlsx]

## Sheet: Supplementary Data 15
Supplementary Data 15 Fecal sample information
Subject (name of deposit data)	BioSample No.
MYCODE_1	SAMD00158827
MYCODE_3	SAMD00158446
MYCODE_4	SAMD00158177
MYCODE_5	SAMD00158351
MYCODE_7	SAMD00158321
MYCODE_8	SAMD00158701
MYCODE_9	SAMD00158269
MYCODE_10	SAMD00158663
MYCODE_11	SAMD00158637
MYCODE_12	SAMD00158508
MYCODE_13	SAMD00157976
MYCODE_14	SAMD00157784
MYCODE_15	SAMD00158179
MYCODE_17	SAMD00157835
MYCODE_18	SAMD00158334
MYCODE_19	SAMD00157948
MYCODE_20	SAMD00158100
MYCODE_21	SAMD00158674
MYCODE_22	SAMD00158142
MYCODE_24	SAMD00157789
MYCODE_25	SAMD00158148
MYCODE_26	SAMD00158633
MYCODE_27	SAMD00158503
MYCODE_28	SAMD00158672
MYCODE_29	SAMD00158560
MYCODE_31	SAMD00158711
MYCODE_32	SAMD00158645
MYCODE_34	SAMD00158597
MYCODE_35	SAMD00158086
MYCODE_36	SAMD00158231
MYCODE_37	SAMD00157931
MYCODE_38	SAMD00158346
MYCODE_40	SAMD00158537
MYCODE_41	SAMD00158037
MYCODE_42	SAMD00158496
MYCODE_43	SAMD00158767
MYCODE_44	SAMD00158248
MYCODE_45	SAMD00158788
MYCODE_46	SAMD00158306
MYCODE_47	SAMD00157824
MYCODE_48	SAMD00157825
MYCODE_49	SAMD00158772
MYCODE_50	SAMD00158106
MYCODE_51	SAMD00158059
MYCODE_52	SAMD00157968
MYCODE_53	SAMD00158721
MYCODE_54	SAMD00157936
MYCODE_55	SAMD00158419
MYCODE_56	SAMD00158302
MYCODE_57	SAMD00157938
MYCODE_58	SAMD00158069
MYCODE_60	SAMD00158247
MYCODE_61	SAMD00158515
MYCODE_62	SAMD00157842
MYCODE_64	SAMD00157826
MYCODE_65	SAMD00158549
MYCODE_66	SAMD00157952
MYCODE_67	SAMD00158757
MYCODE_68	SAMD00158168
MYCODE_69	SAMD00157799
MYCODE_70	SAMD00158579
MYCODE_71	SAMD00157946
MYCODE_72	SAMD00157890
MYCODE_73	SAMD00158741
MYCODE_74	SAMD00158792
MYCODE_75	SAMD00158444
MYCODE_76	SAMD00158128
MYCODE_77	SAMD00157780
MYCODE_78	SAMD00158631
MYCODE_79	SAMD00158423
MYCODE_80	SAMD00158054
MYCODE_81	SAMD00157777
MYCODE_83	SAMD00158257
MYCODE_85	SAMD00157812
MYCODE_86	SAMD00157804
MYCODE_87	SAMD00158285
MYCODE_88	SAMD00157903
MYCODE_89	SAMD00158260
MYCODE_90	SAMD00158151
MYCODE_91	SAMD00157979
MYCODE_92	SAMD00157776
MYCODE_93	SAMD00158111
MYCODE_94	SAMD00158263
MYCODE_95	SAMD00157983
MYCODE_96	SAMD00158516
MYCODE_97	SAMD00158118
MYCODE_98	SAMD00158273
MYCODE_99	SAMD00158732
MYCODE_100	SAMD00157875
MYCODE_101	SAMD00158203
MYCODE_102	SAMD00158466
MYCODE_103	SAMD00158500
MYCODE_104	SAMD00158586
MYCODE_105	SAMD00158820
MYCODE_106	SAMD00158654
MYCODE_107	SAMD00158030
MYCODE_108	SAMD00157881
MYCODE_109	SAMD00158216
MYCODE_110	SAMD00158783
MYCODE_111	SAMD00158089
MYCODE_112	SAMD00158704
MYCODE_113	SAMD00158470
MYCODE_115	SAMD00158270
MYCODE_116	SAMD00158434
MYCODE_117	SAMD00158227
MYCODE_118	SAMD00158282
MYCODE_119	SAMD00158345
MYCODE_120	SAMD00157869
MYCODE_121	SAMD00158644
MYCODE_122	SAMD00158548
MYCODE_123	SAMD00158594
MYCODE_124	SAMD00158822
MYCODE_125	SAMD00158083
MYCODE_126	SAMD00158190
MYCODE_129	SAMD00157857
MYCODE_130	SAMD00158447
MYCODE_131	SAMD00158395
MYCODE_132	SAMD00158665
MYCODE_133	SAMD00158167
MYCODE_134	SAMD00158241
MYCODE_135	SAMD00158474
MYCODE_137	SAMD00157773
MYCODE_138	SAMD00158353
MYCODE_139	SAMD00157986
MYCODE_140	SAMD00158281
MYCODE_141	SAMD00157797
MYCODE_142	SAMD00158595
MYCODE_143	SAMD00157944
MYCODE_144	SAMD00158146
MYCODE_145	SAMD00157768
MYCODE_146	SAMD00158228
MYCODE_147	SAMD00158121
MYCODE_148	SAMD00158480
MYCODE_149	SAMD00157927
MYCODE_150	SAMD00158201
MYCODE_151	SAMD00157949
MYCODE_152	SAMD00157828
MYCODE_153	SAMD00158543
MYCODE_154	SAMD00158058
MYCODE_155	SAMD00157849
MYCODE_156	SAMD00158712
MYCODE_157	SAMD00157941
MYCODE_158	SAMD00158531
MYCODE_159	SAMD00158703
MYCODE_160	SAMD00158416
MYCODE_161	SAMD00158494
MYCODE_162	SAMD00158541
MYCODE_163	SAMD00158653
MYCODE_164	SAMD00158514
MYCODE_165	SAMD00158105
MYCODE_166	SAMD00158117
MYCODE_167	SAMD00157992
MYCODE_168	SAMD00158702
MYCODE_169	SAMD00158475
MYCODE_170	SAMD00158479
MYCODE_171	SAMD00158495
MYCODE_172	SAMD00157913
MYCODE_173	SAMD00158359
MYCODE_174	SAMD00158253
MYCODE_175	SAMD00158402
MYCODE_176	SAMD00158517
MYCODE_177	SAMD00158538
MYCODE_178	SAMD00157808
MYCODE_179	SAMD00158277
MYCODE_180	SAMD00157981
MYCODE_181	SAMD00158655
MYCODE_182	SAMD00158463
MYCODE_184	SAMD00158414
MYCODE_185	SAMD00158630
MYCODE_186	SAMD00158530
MYCODE_187	SAMD00158076
MYCODE_188	SAMD00158643
MYCODE_189	SAMD00157989
MYCODE_190	SAMD00158825
MYCODE_191	SAMD00158371
MYCODE_192	SAMD00157887
MYCODE_194	SAMD00158386
MYCODE_195	SAMD00158471
MYCODE_197	SAMD00157841
MYCODE_199	SAMD00158031
MYCODE_200	SAMD00157910
MYCODE_201	SAMD00158196
MYCODE_202	SAMD00157891
MYCODE_203	SAMD00158776
MYCODE_204	SAMD00158084
MYCODE_205	SAMD00158357
MYCODE_206	SAMD00158381
MYCODE_207	SAMD00158027
MYCODE_209	SAMD00157792
MYCODE_210	SAMD00158616
MYCODE_211	SAMD00157886
MYCODE_212	SAMD00158440
MYCODE_213	SAMD00157793
MYCODE_214	SAMD00157978
MYCODE_215	SAMD00158472
MYCODE_216	SAMD00158163
MYCODE_217	SAMD00158223
MYCODE_218	SAMD00158455
MYCODE_219	SAMD00158184
MYCODE_220	SAMD00157850
MYCODE_221	SAMD00158398
MYCODE_222	SAMD00158459
MYCODE_223	SAMD00158024
MYCODE_224	SAMD00157874
MYCODE_226	SAMD00158576
MYCODE_227	SAMD00157770
MYCODE_228	SAMD00158458
MYCODE_229	SAMD00158181
MYCODE_230	SAMD00157806
MYCODE_232	SAMD00158648
MYCODE_233	SAMD00158008
MYCODE_234	SAMD00158408
MYCODE_235	SAMD00157798
MYCODE_236	SAMD00158818
MYCODE_237	SAMD00157939
MYCODE_238	SAMD00158240
MYCODE_239	SAMD00158659
MYCODE_240	SAMD00157953
MYCODE_241	SAMD00158366
MYCODE_242	SAMD00157778
MYCODE_243	SAMD00158081
MYCODE_244	SAMD00157898
MYCODE_245	SAMD00158185
MYCODE_246	SAMD00158018
MYCODE_247	SAMD00158307
MYCODE_248	SAMD00158650
MYCODE_249	SAMD00158266
MYCODE_250	SAMD00157921
MYCODE_252	SAMD00158452
MYCODE_253	SAMD00158745
MYCODE_254	SAMD00157838
MYCODE_255	SAMD00158596
MYCODE_256	SAMD00158195
MYCODE_257	SAMD00158347
MYCODE_258	SAMD00158527
MYCODE_259	SAMD00158608
MYCODE_260	SAMD00158775
MYCODE_261	SAMD00157920
MYCODE_262	SAMD00158646
MYCODE_263	SAMD00158005
MYCODE_265	SAMD00158626
MYCODE_266	SAMD00157879
MYCODE_267	SAMD00158482
MYCODE_268	SAMD00158511
MYCODE_269	SAMD00158275
MYCODE_270	SAMD00157961
MYCODE_271	SAMD00158491
MYCODE_272	SAMD00158393
MYCODE_273	SAMD00158238
MYCODE_274	SAMD00158460
MYCODE_275	SAMD00157878
MYCODE_276	SAMD00157839
MYCODE_277	SAMD00158588
MYCODE_279	SAMD00158000
MYCODE_280	SAMD00158276
MYCODE_281	SAMD00158292
MYCODE_282	SAMD00158651
MYCODE_283	SAMD00158355
MYCODE_284	SAMD00158791
MYCODE_285	SAMD00158380
MYCODE_286	SAMD00158528
MYCODE_287	SAMD00158265
MYCODE_288	SAMD00158427
MYCODE_289	SAMD00158090
MYCODE_291	SAMD00158170
MYCODE_292	SAMD00158551
MYCODE_293	SAMD00157965
MYCODE_294	SAMD00158165
MYCODE_295	SAMD00158657
MYCODE_296	SAMD00158611
MYCODE_297	SAMD00158722
MYCODE_299	SAMD00157843
MYCODE_300	SAMD00158060
MYCODE_302	SAMD00158287
MYCODE_303	SAMD00158331
MYCODE_304	SAMD00157853
MYCODE_305	SAMD00158724
MYCODE_308	SAMD00157807
MYCODE_309	SAMD00158400
MYCODE_310	SAMD00157984
MYCODE_311	SAMD00158147
MYCODE_312	SAMD00158335
MYCODE_313	SAMD00158681
MYCODE_314	SAMD00158811
MYCODE_315	SAMD00158094
MYCODE_316	SAMD00157884
MYCODE_318	SAMD00157820
MYCODE_319	SAMD00158828
MYCODE_320	SAMD00157888
MYCODE_321	SAMD00158176
MYCODE_322	SAMD00158627
MYCODE_323	SAMD00158038
MYCODE_325	SAMD00158388
MYCODE_326	SAMD00157859
MYCODE_327	SAMD00158730
MYCODE_328	SAMD00158204
MYCODE_329	SAMD00157854
MYCODE_330	SAMD00158237
MYCODE_331	SAMD00158262
MYCODE_332	SAMD00157779
MYCODE_333	SAMD00158304
MYCODE_335	SAMD00158749
MYCODE_336	SAMD00158436
MYCODE_337	SAMD00158017
MYCODE_338	SAMD00157897
MYCODE_339	SAMD00158553
MYCODE_340	SAMD00158126
MYCODE_341	SAMD00158236
MYCODE_342	SAMD00158453
MYCODE_343	SAMD00158337
MYCODE_344	SAMD00158609
MYCODE_345	SAMD00158374
MYCODE_346	SAMD00158798
MYCODE_347	SAMD00158080
MYCODE_348	SAMD00157802
MYCODE_349	SAMD00158079
MYCODE_350	SAMD00158812
MYCODE_351	SAMD00158352
MYCODE_352	SAMD00158425
MYCODE_353	SAMD00157819
MYCODE_354	SAMD00158259
MYCODE_355	SAMD00158768
MYCODE_356	SAMD00158183
MYCODE_358	SAMD00158558
MYCODE_359	SAMD00158456
MYCODE_360	SAMD00158720
MYCODE_361	SAMD00158056
MYCODE_362	SAMD00158589
MYCODE_363	SAMD00157846
MYCODE_364	SAMD00158603
MYCODE_365	SAMD00157781
MYCODE_366	SAMD00158509
MYCODE_367	SAMD00158547
MYCODE_368	SAMD00157840
MYCODE_369	SAMD00158071
MYCODE_370	SAMD00158016
MYCODE_371	SAMD00157988
MYCODE_372	SAMD00158492
MYCODE_373	SAMD00158002
MYCODE_375	SAMD00158361
MYCODE_376	SAMD00158053
MYCODE_377	SAMD00158669
MYCODE_378	SAMD00158035
MYCODE_380	SAMD00158107
MYCODE_382	SAMD00157917
MYCODE_383	SAMD00157829
MYCODE_384	SAMD00158504
MYCODE_385	SAMD00158155
MYCODE_386	SAMD00158658
MYCODE_387	SAMD00158407
MYCODE_388	SAMD00158710
MYCODE_389	SAMD00158638
MYCODE_391	SAMD00158178
MYCODE_392	SAMD00158373
MYCODE_393	SAMD00158426
MYCODE_394	SAMD00158174
MYCODE_395	SAMD00157855
MYCODE_396	SAMD00157860
MYCODE_397	SAMD00158133
MYCODE_398	SAMD00158088
MYCODE_399	SAMD00158435
MYCODE_400	SAMD00158779
MYCODE_401	SAMD00158715
MYCODE_402	SAMD00158809
MYCODE_403	SAMD00158063
MYCODE_405	SAMD00157833
MYCODE_406	SAMD00158498
MYCODE_407	SAMD00158301
MYCODE_409	SAMD00158130
MYCODE_411	SAMD00158150
MYCODE_412	SAMD00157796
MYCODE_413	SAMD00158428
MYCODE_414	SAMD00158110
MYCODE_415	SAMD00158156
MYCODE_416	SAMD00157813
MYCODE_417	SAMD00158805
MYCODE_418	SAMD00158009
MYCODE_419	SAMD00158062
MYCODE_420	SAMD00158760
MYCODE_422	SAMD00158199
MYCODE_423	SAMD00158634
MYCODE_424	SAMD00157957
MYCODE_425	SAMD00158149
MYCODE_426	SAMD00158753
MYCODE_427	SAMD00158771
MYCODE_428	SAMD00158733
MYCODE_429	SAMD00158250
MYCODE_430	SAMD00157788
MYCODE_431	SAMD00158526
MYCODE_432	SAMD00158557
MYCODE_434	SAMD00158363
MYCODE_436	SAMD00158021
MYCODE_437	SAMD00158490
MYCODE_438	SAMD00158330
MYCODE_439	SAMD00158731
MYCODE_440	SAMD00158777
MYCODE_441	SAMD00158129
MYCODE_443	SAMD00158344
MYCODE_444	SAMD00158087
MYCODE_445	SAMD00158742
MYCODE_446	SAMD00158569
MYCODE_448	SAMD00158242
MYCODE_449	SAMD00158803
MYCODE_451	SAMD00158412
MYCODE_452	SAMD00158029
MYCODE_453	SAMD00158026
MYCODE_454	SAMD00157818
MYCODE_455	SAMD00158535
MYCODE_456	SAMD00157918
MYCODE_457	SAMD00157998
MYCODE_458	SAMD00158691
MYCODE_459	SAMD00158698
MYCODE_460	SAMD00157933
MYCODE_461	SAMD00157795
MYCODE_462	SAMD00158134
MYCODE_463	SAMD00158606
MYCODE_465	SAMD00157900
MYCODE_466	SAMD00157974
MYCODE_467	SAMD00158333
MYCODE_468	SAMD00157963
MYCODE_469	SAMD00158271
MYCODE_470	SAMD00158728
MYCODE_471	SAMD00158581
MYCODE_472	SAMD00158397
MYCODE_473	SAMD00158758
MYCODE_474	SAMD00158519
MYCODE_475	SAMD00158625
MYCODE_476	SAMD00158404
MYCODE_477	SAMD00158770
MYCODE_478	SAMD00158401
MYCODE_479	SAMD00158324
MYCODE_480	SAMD00158125
MYCODE_481	SAMD00158764
MYCODE_482	SAMD00158430
MYCODE_483	SAMD00158559
MYCODE_484	SAMD00158267
MYCODE_485	SAMD00158552
MYCODE_486	SAMD00157810
MYCODE_488	SAMD00158525
MYCODE_489	SAMD00158387
MYCODE_491	SAMD00158499
MYCODE_492	SAMD00157923
MYCODE_493	SAMD00157772
MYCODE_494	SAMD00158561
MYCODE_495	SAMD00158139
MYCODE_496	SAMD00158068
MYCODE_497	SAMD00157964
MYCODE_498	SAMD00158173
MYCODE_499	SAMD00158689
MYCODE_500	SAMD00158695
MYCODE_502	SAMD00158568
MYCODE_503	SAMD00158160
MYCODE_504	SAMD00158756
MYCODE_505	SAMD00158700
MYCODE_506	SAMD00158065
MYCODE_507	SAMD00158214
MYCODE_508	SAMD00158666
MYCODE_509	SAMD00158709
MYCODE_510	SAMD00158320
MYCODE_511	SAMD00158439
MYCODE_512	SAMD00158180
MYCODE_513	SAMD00158799
MYCODE_514	SAMD00158774
MYCODE_516	SAMD00158249
MYCODE_517	SAMD00158006
MYCODE_518	SAMD00158391
MYCODE_520	SAMD00157960
MYCODE_521	SAMD00158064
MYCODE_522	SAMD00157970
MYCODE_524	SAMD00157801
MYCODE_525	SAMD00158467
MYCODE_526	SAMD00157995
MYCODE_527	SAMD00158385
MYCODE_528	SAMD00158448
MYCODE_530	SAMD00158389
MYCODE_531	SAMD00158564
MYCODE_532	SAMD00158220
MYCODE_533	SAMD00158502
MYCODE_534	SAMD00158341
MYCODE_535	SAMD00158245
MYCODE_536	SAMD00158384
MYCODE_537	SAMD00158746
MYCODE_538	SAMD00158683
MYCODE_539	SAMD00157994
MYCODE_540	SAMD00158484
MYCODE_541	SAMD00158280
MYCODE_542	SAMD00158410
MYCODE_543	SAMD00158476
MYCODE_544	SAMD00157899
MYCODE_546	SAMD00158539
MYCODE_547	SAMD00158641
MYCODE_548	SAMD00158317
MYCODE_550	SAMD00158235
MYCODE_551	SAMD00157929
MYCODE_552	SAMD00158209
MYCODE_553	SAMD00158486
MYCODE_555	SAMD00158137
MYCODE_556	SAMD00158614
MYCODE_557	SAMD00158326
MYCODE_558	SAMD00158161
MYCODE_559	SAMD00158575
MYCODE_560	SAMD00158057
MYCODE_561	SAMD00158707
MYCODE_562	SAMD00158197
MYCODE_563	SAMD00158132
MYCODE_564	SAMD00158308
MYCODE_565	SAMD00158221
MYCODE_566	SAMD00158438
MYCODE_567	SAMD00158817
MYCODE_568	SAMD00158761
MYCODE_569	SAMD00158713
MYCODE_570	SAMD00158794
MYCODE_571	SAMD00158211
MYCODE_572	SAMD00158497
MYCODE_573	SAMD00158067
MYCODE_574	SAMD00158358
MYCODE_575	SAMD00158784
MYCODE_576	SAMD00158350
MYCODE_577	SAMD00158045
MYCODE_578	SAMD00158442
MYCODE_580	SAMD00158186
MYCODE_581	SAMD00157985
MYCODE_582	SAMD00158739
MYCODE_584	SAMD00158233
MYCODE_585	SAMD00157947
MYCODE_586	SAMD00158450
MYCODE_588	SAMD00158821
MYCODE_589	SAMD00158747
MYCODE_590	SAMD00158362
MYCODE_591	SAMD00158610
MYCODE_593	SAMD00158639
MYCODE_594	SAMD00158686
MYCODE_595	SAMD00158382
MYCODE_596	SAMD00158773
MYCODE_598	SAMD00158591
MYCODE_600	SAMD00158022
MYCODE_601	SAMD00158697
MYCODE_602	SAMD00158816
MYCODE_603	SAMD00157809
MYCODE_604	SAMD00158114
MYCODE_605	SAMD00158619
MYCODE_607	SAMD00158488
MYCODE_608	SAMD00158656
MYCODE_609	SAMD00158136
MYCODE_610	SAMD00158522
MYCODE_612	SAMD00157815
MYCODE_613	SAMD00158191
MYCODE_614	SAMD00157848
MYCODE_615	SAMD00157950
MYCODE_616	SAMD00158392
MYCODE_617	SAMD00158166
MYCODE_618	SAMD00158303
MYCODE_619	SAMD00158158
MYCODE_620	SAMD00158376
MYCODE_622	SAMD00158082
MYCODE_623	SAMD00157893
MYCODE_624	SAMD00158489
MYCODE_625	SAMD00158545
MYCODE_626	SAMD00158348
MYCODE_627	SAMD00158278
MYCODE_628	SAMD00158628
MYCODE_629	SAMD00158032
MYCODE_630	SAMD00158298
MYCODE_631	SAMD00158043
MYCODE_632	SAMD00158091
MYCODE_633	SAMD00157870
MYCODE_634	SAMD00158066
MYCODE_635	SAMD00158605
MYCODE_636	SAMD00158717
MYCODE_637	SAMD00158454
MYCODE_638	SAMD00158544
MYCODE_639	SAMD00158793
MYCODE_640	SAMD00158485
MYCODE_641	SAMD00158368
MYCODE_642	SAMD00158239
MYCODE_643	SAMD00158719
MYCODE_644	SAMD00158192
MYCODE_646	SAMD00158660
MYCODE_647	SAMD00158025
MYCODE_648	SAMD00158365
MYCODE_649	SAMD00157928
MYCODE_650	SAMD00158189
MYCODE_651	SAMD00157867
MYCODE_652	SAMD00158224
MYCODE_653	SAMD00158680
MYCODE_654	SAMD00158342
MYCODE_655	SAMD00158685
MYCODE_656	SAMD00157971
MYCODE_657	SAMD00158222
MYCODE_658	SAMD00158234
MYCODE_659	SAMD00158734
MYCODE_660	SAMD00158532
MYCODE_661	SAMD00157996
MYCODE_662	SAMD00158752
MYCODE_663	SAMD00158323
MYCODE_664	SAMD00158445
MYCODE_665	SAMD00158664
MYCODE_666	SAMD00158202
MYCODE_667	SAMD00157823
MYCODE_668	SAMD00158138
MYCODE_669	SAMD00158521
MYCODE_670	SAMD00158593
MYCODE_671	SAMD00158632
MYCODE_672	SAMD00157894
MYCODE_673	SAMD00158624
MYCODE_674	SAMD00157991
MYCODE_677	SAMD00157934
MYCODE_678	SAMD00157896
MYCODE_679	SAMD00158325
MYCODE_680	SAMD00158122
MYCODE_681	SAMD00158415
MYCODE_682	SAMD00158044
MYCODE_683	SAMD00157786
MYCODE_684	SAMD00158420
MYCODE_685	SAMD00158534
MYCODE_686	SAMD00158462
MYCODE_687	SAMD00158328
MYCODE_688	SAMD00158033
MYCODE_689	SAMD00158207
MYCODE_690	SAMD00158723
MYCODE_692	SAMD00158612
MYCODE_693	SAMD00158510
MYCODE_694	SAMD00158617
MYCODE_695	SAMD00158727
MYCODE_696	SAMD00158396
MYCODE_697	SAMD00158667
MYCODE_698	SAMD00158305
MYCODE_699	SAMD00158274
MYCODE_700	SAMD00158692
MYCODE_701	SAMD00158622
MYCODE_702	SAMD00157800
MYCODE_703	SAMD00158580
MYCODE_704	SAMD00158621
MYCODE_705	SAMD00158252
MYCODE_706	SAMD00158501
MYCODE_708	SAMD00158790
MYCODE_709	SAMD00158725
MYCODE_710	SAMD00157990
MYCODE_711	SAMD00157905
MYCODE_713	SAMD00158786
MYCODE_715	SAMD00158039
MYCODE_716	SAMD00158093
MYCODE_717	SAMD00158055
MYCODE_718	SAMD00158255
MYCODE_719	SAMD00158518
MYCODE_720	SAMD00157877
MYCODE_721	SAMD00158823
MYCODE_723	SAMD00158329
MYCODE_724	SAMD00158406
MYCODE_726	SAMD00158815
MYCODE_727	SAMD00157847
MYCODE_728	SAMD00157901
MYCODE_729	SAMD00158647
MYCODE_731	SAMD00158424
MYCODE_732	SAMD00157782
MYCODE_733	SAMD00158481
MYCODE_734	SAMD00158769
MYCODE_735	SAMD00158312
MYCODE_736	SAMD00158332
MYCODE_737	SAMD00158294
MYCODE_738	SAMD00158431
MYCODE_739	SAMD00157967
MYCODE_740	SAMD00158378
MYCODE_741	SAMD00158546
MYCODE_742	SAMD00157816
MYCODE_743	SAMD00157814
MYCODE_744	SAMD00157935
MYCODE_745	SAMD00158585
MYCODE_746	SAMD00157982
MYCODE_747	SAMD00158443
MYCODE_748	SAMD00158372
MYCODE_749	SAMD00158566
MYCODE_750	SAMD00158264
MYCODE_751	SAMD00158601
MYCODE_752	SAMD00158145
MYCODE_753	SAMD00158258
MYCODE_754	SAMD00158131
MYCODE_755	SAMD00158104
MYCODE_756	SAMD00158590
MYCODE_757	SAMD00158662
MYCODE_758	SAMD00158716
MYCODE_759	SAMD00158493
MYCODE_760	SAMD00158807
MYCODE_761	SAMD00158598
MYCODE_763	SAMD00157956
MYCODE_764	SAMD00158293
MYCODE_766	SAMD00158433
MYCODE_767	SAMD00158206
MYCODE_768	SAMD00158319
MYCODE_769	SAMD00158572
MYCODE_770	SAMD00157791
MYCODE_771	SAMD00158565
MYCODE_772	SAMD00157844
MYCODE_773	SAMD00158451
MYCODE_774	SAMD00158048
MYCODE_775	SAMD00157861
MYCODE_776	SAMD00157902
MYCODE_777	SAMD00158413
MYCODE_778	SAMD00158212
MYCODE_779	SAMD00158049
MYCODE_780	SAMD00158418
MYCODE_781	SAMD00158291
MYCODE_782	SAMD00158604
MYCODE_783	SAMD00158687
MYCODE_784	SAMD00158001
MYCODE_785	SAMD00157924
MYCODE_786	SAMD00157876
MYCODE_787	SAMD00158682
MYCODE_788	SAMD00158592
MYCODE_789	SAMD00157943
MYCODE_790	SAMD00157822
MYCODE_791	SAMD00158014
MYCODE_792	SAMD00158028
MYCODE_793	SAMD00158152
MYCODE_794	SAMD00158217
MYCODE_795	SAMD00158119
MYCODE_796	SAMD00158573
MYCODE_797	SAMD00158477
MYCODE_799	SAMD00157873
MYCODE_800	SAMD00157909
MYCODE_802	SAMD00158584
MYCODE_803	SAMD00158781
MYCODE_804	SAMD00158297
MYCODE_805	SAMD00158309
MYCODE_806	SAMD00157907
MYCODE_807	SAMD00158524
MYCODE_808	SAMD00157892
MYCODE_809	SAMD00158213
MYCODE_810	SAMD00158429
MYCODE_811	SAMD00157871
MYCODE_812	SAMD00158013
MYCODE_813	SAMD00157794
MYCODE_814	SAMD00158051
MYCODE_815	SAMD00158542
MYCODE_816	SAMD00157922
MYCODE_817	SAMD00158313
MYCODE_819	SAMD00157962
MYCODE_820	SAMD00158085
MYCODE_821	SAMD00158073
MYCODE_823	SAMD00157865
MYCODE_824	SAMD00158194
MYCODE_825	SAMD00158311
MYCODE_827	SAMD00158487
MYCODE_828	SAMD00158394
MYCODE_829	SAMD00157930
MYCODE_830	SAMD00157955
MYCODE_831	SAMD00157940
MYCODE_832	SAMD00158762
MYCODE_833	SAMD00157993
MYCODE_834	SAMD00158533
MYCODE_835	SAMD00158602
MYCODE_836	SAMD00157908
MYCODE_837	SAMD00158652
MYCODE_839	SAMD00158099
MYCODE_840	SAMD00158046
MYCODE_841	SAMD00158041
MYCODE_842	SAMD00158670
MYCODE_843	SAMD00158529
MYCODE_844	SAMD00157803
MYCODE_845	SAMD00158172
MYCODE_846	SAMD00158120
MYCODE_847	SAMD00157914
MYCODE_848	SAMD00157817
MYCODE_849	SAMD00158004
MYCODE_850	SAMD00158164
MYCODE_851	SAMD00158300
MYCODE_852	SAMD00157916
MYCODE_853	SAMD00158570
MYCODE_854	SAMD00158367
MYCODE_855	SAMD00157771
MYCODE_856	SAMD00158751
MYCODE_857	SAMD00158473
MYCODE_858	SAMD00158714
MYCODE_859	SAMD00158705
MYCODE_860	SAMD00158383
MYCODE_861	SAMD00158036
MYCODE_862	SAMD00158599
MYCODE_863	SAMD00158759
MYCODE_864	SAMD00158108
MYCODE_865	SAMD00158671
MYCODE_866	SAMD00158230
MYCODE_867	SAMD00157769
MYCODE_868	SAMD00158226
MYCODE_869	SAMD00158098
MYCODE_870	SAMD00158315
MYCODE_872	SAMD00158618
MYCODE_873	SAMD00158808
MYCODE_876	SAMD00158370
MYCODE_877	SAMD00157852
MYCODE_878	SAMD00157805
MYCODE_879	SAMD00158182
MYCODE_880	SAMD00158583
MYCODE_881	SAMD00158042
MYCODE_882	SAMD00157787
MYCODE_883	SAMD00158314
MYCODE_884	SAMD00158340
MYCODE_885	SAMD00158743
MYCODE_886	SAMD00158113
MYCODE_887	SAMD00158422
MYCODE_888	SAMD00158010
MYCODE_889	SAMD00158310
MYCODE_890	SAMD00158023
MYCODE_891	SAMD00158600
MYCODE_892	SAMD00158096
MYCODE_893	SAMD00158336
MYCODE_894	SAMD00158832
MYCODE_895	SAMD00158159
MYCODE_896	SAMD00158829
MYCODE_897	SAMD00158047
MYCODE_898	SAMD00158219
MYCODE_899	SAMD00157975
MYCODE_900	SAMD00158405
MYCODE_901	SAMD00158763
MYCODE_903	SAMD00158188
MYCODE_904	SAMD00158795
MYCODE_905	SAMD00158251
MYCODE_906	SAMD00157872
MYCODE_907	SAMD00158706
MYCODE_908	SAMD00158623
MYCODE_909	SAMD00158254
MYCODE_910	SAMD00158796
MYCODE_911	SAMD00157912
MYCODE_912	SAMD00158806
MYCODE_913	SAMD00157851
MYCODE_914	SAMD00158171
MYCODE_915	SAMD00158095
MYCODE_916	SAMD00158070
MYCODE_917	SAMD00158256
MYCODE_919	SAMD00158708
MYCODE_920	SAMD00158135
MYCODE_921	SAMD00158513
MYCODE_922	SAMD00158140
MYCODE_923	SAMD00158507
MYCODE_924	SAMD00157845
MYCODE_926	SAMD00158744
MYCODE_927	SAMD00158819
MYCODE_928	SAMD00158556
MYCODE_929	SAMD00158225
MYCODE_930	SAMD00158755
MYCODE_931	SAMD00158153
MYCODE_932	SAMD00158102
MYCODE_933	SAMD00158696
MYCODE_934	SAMD00158354
MYCODE_935	SAMD00157856
MYCODE_936	SAMD00158675
MYCODE_937	SAMD00158318
MYCODE_938	SAMD00158831
MYCODE_939	SAMD00158640
MYCODE_940	SAMD00158015
MYCODE_942	SAMD00157980
MYCODE_944	SAMD00158813
MYCODE_945	SAMD00158835
MYCODE_946	SAMD00157945
MYCODE_947	SAMD00158536
MYCODE_948	SAMD00158468
MYCODE_949	SAMD00158421
MYCODE_950	SAMD00158141
MYCODE_951	SAMD00157811
MYCODE_952	SAMD00158512
MYCODE_953	SAMD00157868
MYCODE_954	SAMD00158290
MYCODE_955	SAMD00158034
MYCODE_957	SAMD00158523
MYCODE_960	SAMD00158635
MYCODE_961	SAMD00158555
MYCODE_962	SAMD00158688
MYCODE_963	SAMD00158261
MYCODE_964	SAMD00158801
MYCODE_965	SAMD00158268
MYCODE_966	SAMD00158115
MYCODE_967	SAMD00158684
MYCODE_968	SAMD00158797
MYCODE_969	SAMD00158356
MYCODE_970	SAMD00158577
MYCODE_972	SAMD00158175
MYCODE_973	SAMD00158469
MYCODE_974	SAMD00158826
MYCODE_975	SAMD00158738
MYCODE_976	SAMD00158804
MYCODE_977	SAMD00158074
MYCODE_978	SAMD00158765
MYCODE_979	SAMD00158587
MYCODE_980	SAMD00158737
MYCODE_982	SAMD00158690
MYCODE_983	SAMD00158726
MYCODE_984	SAMD00158693
MYCODE_985	SAMD00158735
MYCODE_987	SAMD00158289
MYCODE_988	SAMD00157942
MYCODE_989	SAMD00158218
MYCODE_990	SAMD00158112
MYCODE_991	SAMD00158003
MYCODE_992	SAMD00157999
MYCODE_993	SAMD00158607
MYCODE_994	SAMD00158077
MYCODE_995	SAMD00158349
MYCODE_996	SAMD00158123
MYCODE_997	SAMD00158409
MYCODE_998	SAMD00158007
MYCODE_999	SAMD00158571
MYCODE_1000	SAMD00157958
MYCODE_1001	SAMD00158615
MYCODE_1002	SAMD00158563
MYCODE_1003	SAMD00158620
MYCODE_1004	SAMD00158295
MYCODE_1005	SAMD00157837
MYCODE_1006	SAMD00157831
MYCODE_1007	SAMD00158286
MYCODE_1008	SAMD00158052
MYCODE_1009	SAMD00158399
MYCODE_1010	SAMD00158103
MYCODE_1011	SAMD00157883
MYCODE_1012	SAMD00157997
MYCODE_1013	SAMD00158061
MYCODE_1014	SAMD00158766
MYCODE_1015	SAMD00158457
MYCODE_1016	SAMD00158050
MYCODE_1018	SAMD00158327
MYCODE_1019	SAMD00157969
MYCODE_1020	SAMD00158668
MYCODE_1021	SAMD00158520
MYCODE_1022	SAMD00158299
MYCODE_1023	SAMD00158377
MYCODE_1024	SAMD00158143
MYCODE_1029	SAMD00157783
MYCODE_1030	SAMD00158740
MYCODE_1031	SAMD00158364
MYCODE_1032	SAMD00158232
MYCODE_1033	SAMD00158782
MYCODE_1034	SAMD00157932
MYCODE_1035	SAMD00158642
MYCODE_1037	SAMD00158629
MYCODE_1038	SAMD00158157
MYCODE_1039	SAMD00158200
MYCODE_1040	SAMD00158789
MYCODE_1041	SAMD00158478
MYCODE_1042	SAMD00157889
MYCODE_1043	SAMD00158144
MYCODE_1044	SAMD00158012
MYCODE_1045	SAMD00158814
MYCODE_1046	SAMD00158505
MYCODE_1047	SAMD00158506
MYCODE_1048	SAMD00158210
MYCODE_1050	SAMD00158109
MYCODE_1051	SAMD00158369
MYCODE_1052	SAMD00157774
MYCODE_1053	SAMD00158461
MYCODE_1054	SAMD00158243
MYCODE_1055	SAMD00158116
MYCODE_1056	SAMD00158578
MYCODE_1057	SAMD00158127
MYCODE_1058	SAMD00157882
MYCODE_1059	SAMD00158465
MYCODE_1060	SAMD00158540
MYCODE_1061	SAMD00158673
MYCODE_1062	SAMD00158162
MYCODE_1063	SAMD00158011
MYCODE_1064	SAMD00158284
MYCODE_1065	SAMD00158403
MYCODE_1067	SAMD00157954
MYCODE_1069	SAMD00158154
MYCODE_1070	SAMD00158736
MYCODE_1071	SAMD00157834
MYCODE_1072	SAMD00158676
MYCODE_1073	SAMD00158787
MYCODE_1074	SAMD00158780
MYCODE_1075	SAMD00158092
MYCODE_1076	SAMD00158316
MYCODE_1077	SAMD00158283
MYCODE_1078	SAMD00158802
MYCODE_1079	SAMD00158124
MYCODE_1080	SAMD00158694
MYCODE_1081	SAMD00157821
MYCODE_1083	SAMD00157987
MYCODE_1084	SAMD00158169
MYCODE_1085	SAMD00158649
MYCODE_1086	SAMD00158432
MYCODE_1087	SAMD00157832
MYCODE_1088	SAMD00158718
MYCODE_1089	SAMD00158390
MYCODE_1090	SAMD00158279
MYCODE_1091	SAMD00158020
MYCODE_1092	SAMD00158205
MYCODE_1093	SAMD00158582
MYCODE_1094	SAMD00158824
MYCODE_1095	SAMD00157827
MYCODE_1096	SAMD00157937
MYCODE_1098	SAMD00158449
MYCODE_1099	SAMD00157830
MYCODE_1100	SAMD00158679
MYCODE_1101	SAMD00158754
MYCODE_1102	SAMD00157915
MYCODE_1103	SAMD00157926
MYCODE_1104	SAMD00158411
MYCODE_1105	SAMD00158338
MYCODE_1107	SAMD00158417
MYCODE_1108	SAMD00158830
MYCODE_1110	SAMD00158567
MYCODE_1111	SAMD00157911
MYCODE_1112	SAMD00157866
MYCODE_1113	SAMD00158677
MYCODE_1114	SAMD00158437
MYCODE_1115	SAMD00157919
MYCODE_1116	SAMD00158785
MYCODE_1118	SAMD00158574
MYCODE_1119	SAMD00158636
MYCODE_1120	SAMD00158040
MYCODE_1121	SAMD00158339
MYCODE_1122	SAMD00157904
MYCODE_1123	SAMD00158360
MYCODE_1124	SAMD00158678
MYCODE_1125	SAMD00158554
MYCODE_1126	SAMD00157973
MYCODE_1127	SAMD00158187
MYCODE_1128	SAMD00157863
MYCODE_1129	SAMD00157906
MYCODE_1131	SAMD00158833
MYCODE_1132	SAMD00158464
MYCODE_1133	SAMD00158322
MYCODE_1134	SAMD00158198
MYCODE_1135	SAMD00158613
MYCODE_1136	SAMD00157895
MYCODE_1137	SAMD00157775
MYCODE_1138	SAMD00157925
MYCODE_1139	SAMD00158810
MYCODE_1140	SAMD00158072
MYCODE_1141	SAMD00157977
MYCODE_1142	SAMD00158834
MYCODE_1143	SAMD00158661
MYCODE_1144	SAMD00158296
MYCODE_1145	SAMD00158229
MYCODE_1146	SAMD00158075
MYCODE_1147	SAMD00158699
MYCODE_1148	SAMD00158272
MYCODE_1149	SAMD00158215
MYCODE_1151	SAMD00158343
MYCODE_1152	SAMD00158778
MYCODE_1153	SAMD00158193
MYCODE_1154	SAMD00158483
MYCODE_1155	SAMD00158729
MYCODE_1157	SAMD00158748
MYCODE_1158	SAMD00158078
MYCODE_1159	SAMD00158097
MYCODE_1160	SAMD00158375
MYCODE_1161	SAMD00157858
MYCODE_1162	SAMD00158750
MYCODE_1163	SAMD00157966
MYCODE_1164	SAMD00157790
MYCODE_1165	SAMD00158019
MYCODE_1166	SAMD00157785
MYCODE_1167	SAMD00157836
MYCODE_1168	SAMD00157951
MYCODE_1169	SAMD00158379
MYCODE_1170	SAMD00157862
MYCODE_1171	SAMD00157864
MYCODE_1172	SAMD00158244
MYCODE_1173	SAMD00158800
MYCODE_1174	SAMD00158208
MYCODE_1175	SAMD00157885
MYCODE_1176	SAMD00157959
MYCODE_1177	SAMD00157880
MYCODE_1180	SAMD00158550
MYCODE_1181	SAMD00157972
MYCODE_1182	SAMD00158441
MYCODE_1183	SAMD00158288
MYCODE_1184	SAMD00158246
MYCODE_1185	SAMD00158101
MYCODE_1186	SAMD00158562
